# Supplementary material for: A New Strategy for Identifying Mechanisms of Drug-drug Interaction Using Transcriptome Analysis: Compound Kushen Injection as a Proof of Principle
Source: Sci Rep. 2019 Nov 4;9:15889. doi: 10.1038/s41598-019-52375-3 (PMC6828681; doi:10.1038/s41598-019-52375-3)
Supplement: Supplementary file 3 — Supplementary Dataset 2 [file 41598_2019_52375_MOESM3_ESM.xlsx]

## Sheet: A431 Doxorubicin to untreated
ENTREZID	SYMBOL	LogFC	FDR	LogCPM
57823	SLAMF7	4.44487	0	5.51858
29085	PHPT1	-4.1745	0	5.84131
4185	ADAM11	7.25092	0	5.4799
65993	MRPS34	-3.1884	0	6.51575
9620	CELSR1	-4.58347	0	7.31993
23645	PPP1R15A	2.5153	0	8.76669
8544	PIR	-2.98929	0	6.75051
4938	OAS1	2.96137	0	6.86528
6319	SCD	-2.33469	0	10.4981
10139	ARFRP1	-4.047	0	5.99574
23586	DDX58	4.45013	0	7.10853
8721	EDF1	-4.36315	0	7.18152
7379	UPK2	5.1253	0	5.62708
4939	OAS2	3.49663	0	6.95889
55603	FAM46A	2.82232	0	5.83007
3398	ID2	3.06064	0	5.5412
3437	IFIT3	3.15286	0	8.71628
3433	IFIT2	4.11833	0	8.07226
4502	MT2A	-3.91936	0	9.31771
2537	IFI6	5.25458	0	9.04312
59272	ACE2	5.38786	0	5.23386
283120	H19	-6.03438	0	5.24776
102724852	LOC102724852	-6.03438	0	5.24776
84326	METTL26	-5.21929	0	5.73396
3620	IDO1	5.29733	0	5.19275
55107	ANO1	-3.72922	0	8.59026
94240	EPSTI1	3.86641	0	4.76844
91543	RSAD2	4.15454	0	6.21124
129607	CMPK2	3.58347	0	5.3095
8638	OASL	4.81611	0	7.34553
3569	IL6	5.76921	0	4.78268
4856	NOV	4.57822	0	4.81443
10964	IFI44L	4.75636	0	5.83498
51191	HERC5	3.5474	0	6.58398
23710	GABARAPL1	2.62836	0	6.55633
207	AKT1	-4.09833	0	6.8786
1893	ECM1	2.69542	0	7.24563
57393	TMEM27	5.43714	0	5.0613
27063	ANKRD1	6.62475	0	5.00707
26353	HSPB8	2.9414	0	6.46198
4599	MX1	2.8421	0	7.17912
250	ALPP	5.17661	0	6.36803
11167	FSTL1	2.98186	0	8.22745
5274	SERPINI1	4.71222	0	4.07872
55503	TRPV6	3.08516	0	6.06991
3429	IFI27	2.70572	0	10.238
8581	LY6D	-7.26098	0	8.10796
3866	KRT15	-2.50776	0	9.776
3857	KRT9	4.57086	0	4.47893
3669	ISG20	3.94355	0	7.00574
4973	OLR1	4.54086	0	6.83676
9001	HAP1	4.69905	0	5.98106
56975	FAM20C	-6.03887	0	6.407
2621	GAS6	-4.00231	0	7.9167
4600	MX2	5.53729	0	6.08177
256281	NUDT14	-4.81387	0	4.44141
11274	USP18	3.70175	0	5.93432
3434	IFIT1	3.64106	0	7.94505
6256	RXRA	-7.07426	0	7.34914
9636	ISG15	3.62145	0	8.40996
203068	TUBB	-2.96454	0	10.4348
9060	PAPSS2	3.86359	0	4.89626
100128338	FAM83H-AS1	-4.4821	0	5.3299
3627	CXCL10	4.70401	7.52595376340596e-319	4.06452
27	ABL2	2.24134	1.22272452977213e-317	6.75317
4758	NEU1	2.41387	2.56123037925327e-317	7.68968
80206	FHOD3	-3.16319	5.73403596568596e-317	5.65185
770	CA11	2.81347	1.14851922941316e-316	5.43495
51307	FAM53C	2.34132	1.14851922941316e-316	6.27241
100128966	LOC100128966	2.34132	1.14851922941316e-316	6.27241
81566	CSRNP2	2.34442	2.1767374661144e-315	5.77644
1515	CTSV	2.76385	1.54632947798657e-314	6.08147
5920	RARRES3	2.9632	3.34335523761463e-314	6.86919
9966	TNFSF15	3.71645	5.33680581119788e-312	5.52164
7804	LRP8	-2.87428	0	6.28715
1649	DDIT3	2.80995	5.26945e-306	5.67111
7168	TPM1	2.18238	6.88479e-306	7.88888
11124	FAF1	-2.82585	8.53173e-306	5.71939
6773	STAT2	2.84207	1.25676e-301	7.61013
54739	XAF1	2.81005	5.1971e-301	6.01067
1803	DPP4	3.50073	1.23219e-300	5.00691
4493	MT1E	-3.45957	1.98879e-299	7.87468
51337	THEM6	-4.40065	7.10195e-297	6.37928
79590	MRPL24	-2.40195	7.13361e-294	6.34613
51200	CPA4	3.6338	2.99111e-293	4.69976
150696	PROM2	-2.77545	2.66615e-290	8.44071
6888	TALDO1	-2.11103	8.53991e-288	8.45731
79948	PLPPR3	6.17242	3.35547e-285	2.70513
23151	GRAMD4	-3.43554	6.45794e-283	5.59891
8365	HIST1H4H	4.47352	7.8005e-283	4.2734
27044	SND1	-2.36712	1.02672e-281	7.66172
10079	ATP9A	-2.35918	4.43021e-277	6.91072
1906	EDN1	4.76415	5.87558e-276	4.21463
26579	MYEOV	-2.15702	1.17758e-274	8.76704
23336	SYNM	3.17732	1.05652e-273	4.84536
25907	TMEM158	3.27543	9.84066e-272	4.23423
84262	PSMG3	-2.67075	4.00061e-269	5.44656
6122	RPL3	-1.81674	2.92391e-267	10.3358
7077	TIMP2	2.05491	2.28595e-261	8.86082
7410	VAV2	-4.41722	6.46651e-257	5.16803
4001	LMNB1	-2.36931	1.78412e-256	6.55963
1604	CD55	2.14901	1.50897e-254	6.80005
56681	SAR1A	1.84622	1.90999e-253	7.63091
2052	EPHX1	2.2399	9.36623e-252	6.19855
102724908	LOC102724908	7.33786	1.52538e-249	2.81915
2762	GMDS	-2.90686	1.54502e-249	5.15857
2247	FGF2	2.55449	3.53969e-247	4.83669
83595	SOX7	-2.80362	1.07795e-246	5.41185
57007	ACKR3	-2.15561	1.10863e-246	6.34679
10457	GPNMB	2.23926	7.15736e-246	6.75651
8605	PLA2G4C	5.36281	1.52451e-245	3.87779
56675	NRIP3	2.72035	9.2351e-245	4.83529
8573	CASK	-2.38987	3.36209e-243	5.99416
4430	MYO1B	-2.05109	2.45007e-242	8.46517
1298	COL9A2	3.41716	1.18324e-241	4.72962
885	CCK	7.40357	1.5514e-241	2.88099
4940	OAS3	1.96	5.77178e-241	8.04004
54809	SAMD9	2.5377	7.49546e-240	8.41946
66002	CYP4F12	4.03502	5.25355e-238	3.80319
27074	LAMP3	2.61278	8.55002e-238	5.79018
7057	THBS1	2.08353	1.19494e-236	8.0242
1978	EIF4EBP1	-2.83437	1.87431e-234	7.65051
56649	TMPRSS4	-2.13169	3.05607e-234	7.06757
8626	TP63	-2.0759	4.84306e-234	7.38176
6809	STX3	2.23571	1.49504e-233	6.77459
2335	FN1	1.9666	2.35686e-232	9.08991
1266	CNN3	1.93103	2.46204e-232	7.17487
389692	MAFA	7.18101	4.50441e-232	3.55164
64135	IFIH1	2.35212	6.7141e-232	5.876
80328	ULBP2	2.13459	3.39868e-228	6.44983
79888	LPCAT1	-2.115	2.39785e-227	6.27808
79844	ZDHHC11	6.89739	5.24879e-227	2.35658
9173	IL1RL1	4.72232	2.35082e-226	4.75667
3430	IFI35	2.10896	3.56412e-225	6.58243
10370	CITED2	3.01184	1.32995e-224	6.51163
8349	HIST2H2BE	3.02707	1.68032e-224	4.81286
3184	HNRNPD	-1.81729	9.49876e-222	9.15795
3714	JAG2	-4.37125	8.57603e-221	7.04581
1490	CTGF	3.3682	2.08529e-219	4.14932
400221	FLJ22447	4.26491	4.11176e-219	2.37975
467	ATF3	3.70752	1.22332e-217	7.78061
25819	NOCT	3.08118	1.47545e-214	4.10198
84310	C7orf50	-3.90577	1.51129e-214	6.74808
5355	PLP2	-2.39005	3.71538e-213	6.55661
4094	MAF	3.03631	9.84648e-213	4.65622
57658	CALCOCO1	2.36364	7.09913e-212	6.33457
6137	RPL13	-1.77952	6.25748e-211	10.0034
1191	CLU	2.14744	3.63051e-209	9.02135
168455	CCDC71L	2.27562	4.86929e-209	4.80211
84319	CMSS1	-2.4069	5.03791e-208	5.76194
6713	SQLE	-1.98402	1.15438e-207	8.56409
7127	TNFAIP2	-1.81668	3.15966e-207	8.97853
64423	INF2	-4.5459	4.53299e-207	7.39003
220	ALDH1A3	-1.90021	1.06656e-206	9.27302
5688	PSMA7	-2.00273	3.50355e-206	8.93079
6150	MRPL23	-2.08621	1.29781e-204	6.32952
107987373	LOC107987373	-2.08621	1.29781e-204	6.32952
10371	SEMA3A	-2.3547	6.25231e-203	5.93697
5270	SERPINE2	2.59639	6.31015e-203	4.40733
23196	FAM120A	-1.74079	1.25193e-202	7.50415
10399	RACK1	-1.98232	6.83608e-202	9.54046
51510	CHMP5	1.91332	1.18698e-201	7.54627
84659	RNASE7	3.82329	9.16217e-201	4.79267
125050	RN7SK	4.98964	2.13702e-199	4.44755
91351	DDX60L	2.63021	2.86147e-199	6.2765
4598	MVK	-2.57866	6.48938e-199	5.62465
642587	MIR205HG	-3.11034	6.34382e-198	6.99979
388272	C16orf87	2.0919	7.65262e-198	5.25501
5818	NECTIN1	-2.88027	2.67617e-197	7.4998
26256	CABYR	3.19135	1.07397e-196	4.02474
4277	MICB	2.38668	8.36026e-195	5.47618
6217	RPS16	-2.07399	6.73089e-194	9.1505
79643	CHMP6	-3.89605	7.3372e-194	4.23312
1466	CSRP2	1.76391	1.07841e-193	5.26803
145864	HAPLN3	2.5445	2.34524e-193	5.60142
65990	FAM173A	-6.43814	4.35824e-193	4.45885
810	CALML3	-3.19387	4.718e-193	5.64022
604	BCL6	2.15341	1.41737e-192	5.08628
4725	NDUFS5	-1.77175	3.27707e-192	8.15044
64118	DUS1L	-2.66698	3.63809e-192	6.99669
6337	SCNN1A	-1.79836	1.05007e-191	7.65909
2196	FAT2	-2.1654	1.47966e-191	7.07477
9982	FGFBP1	-2.45341	3.62766e-190	7.12745
104326051	MAFA-AS1	11.2756	1.19732e-189	2.08175
56648	EIF5A2	1.96882	4.34296e-189	5.39222
5753	PTK6	-3.05852	5.59529e-189	5.85197
116039	OSR2	2.72831	7.79436e-189	4.7297
3178	HNRNPA1	-1.59185	1.64038e-188	9.99758
6573	SLC19A1	-5.80144	1.92017e-188	3.85223
65989	DLK2	-3.15717	2.04366e-188	6.25552
64061	TSPYL2	2.58107	1.12298e-187	4.98896
1026	CDKN1A	1.82933	1.52837e-187	8.2547
71	ACTG1	-1.71993	5.66569e-186	11.4898
5327	PLAT	-2.43537	1.29699e-185	4.87235
3475	IFRD1	1.9916	1.59913e-185	6.59415
101928687	LINC01468	1.9275	1.27415e-184	5.8239
22822	PHLDA1	-1.64768	1.53379e-184	8.03272
111216280	LINC02577	3.3014	2.11081e-183	3.56449
57799	RAB40C	-3.8825	3.45539e-183	5.17117
131583	FAM43A	3.2057	6.54516e-183	3.90213
57140	RNPEPL1	-3.45086	1.9237e-182	5.46764
10783	NEK6	-3.01902	6.33495e-182	4.42485
2194	FASN	-4.14693	1.16201e-181	10.8687
218	ALDH3A1	-2.62596	1.52415e-181	5.2591
154064	RAET1L	4.65884	1.82931e-181	3.28085
55588	MED29	1.67995	4.51122e-181	6.11603
1846	DUSP4	1.78746	4.57891e-181	7.3257
2791	GNG11	3.60285	4.88217e-181	3.1657
84969	TOX2	-3.55482	1.16466e-180	4.90868
8519	IFITM1	2.07831	5.87552e-180	6.42247
152926	PPM1K	3.50807	1.19797e-179	3.56788
56654	NPDC1	-4.8336	1.99368e-178	5.50178
56924	PAK6	-2.43518	2.32928e-178	5.33107
106821730	BUB1B-PAK6	-2.43518	2.32928e-178	5.33107
4192	MDK	1.7145	2.71859e-177	7.7581
3872	KRT17	2.65024	3.06353e-177	9.34004
84661	DPY30	-1.87187	4.90267e-177	6.1382
51116	MRPS2	-2.59663	5.50978e-177	5.40392
6182	MRPL12	-2.75587	5.87399e-177	5.3449
3133	HLA-E	1.6489	3.6751e-176	11.0084
84981	MIR22HG	3.58954	5.3468e-176	4.40679
374918	IGFL1	5.94161	3.12539e-175	3.96411
114789	SLC25A25	2.18294	4.90941e-174	4.93039
81606	LBH	4.70176	5.16042e-174	3.0092
3868	KRT16	2.34176	2.15534e-173	7.80774
11282	MGAT4B	-2.07951	2.22036e-173	7.68597
8000	PSCA	-2.63564	2.32356e-173	5.84925
3939	LDHA	-1.74737	2.95254e-173	10.1437
1793	DOCK1	-2.71329	3.36491e-173	5.49063
339541	C1orf228	4.53502	1.4625e-172	3.44783
26085	KLK13	-2.62287	4.1021e-172	4.38648
53833	IL20RB	-1.7557	6.07837e-172	7.25859
51676	ASB2	-3.21819	9.73091e-172	3.32858
1514	CTSL	1.50094	2.8621e-171	8.16951
80097	MZT2B	-1.85439	5.31258e-171	6.48853
54567	DLL4	7.35275	8.63438e-171	1.99705
3956	LGALS1	-1.83846	3.19225e-170	8.81031
2643	GCH1	2.39495	1.08864e-169	5.09975
1646	AKR1C2	-2.003	1.06431e-168	6.02398
4070	TACSTD2	-1.70777	3.94461e-168	11.1417
79365	BHLHE41	-2.82674	1.59283e-167	5.13012
79837	PIP4K2C	1.75734	7.06118e-167	6.78536
2633	GBP1	2.33859	2.73877e-166	7.11263
255738	PCSK9	-2.34049	4.83627e-166	8.89824
113146	AHNAK2	-2.44259	8.44423e-166	6.4778
115811	IQCD	2.74547	9.03882e-166	3.48639
58476	TP53INP2	2.7224	1.25333e-165	5.25927
219285	SAMD9L	2.26201	1.86134e-165	5.91822
7447	VSNL1	-2.67115	6.3711e-165	4.62849
85236	HIST1H2BK	1.72441	1.06004e-164	6.21508
79789	CLMN	-1.90138	1.21495e-164	6.54818
54742	LY6K	-2.242	8.82011e-164	6.54332
1302	COL11A2	4.26031	9.66038e-164	2.91642
100506119	LINC01503	-2.46168	1.11211e-163	4.55225
163175	LGI4	4.14256	1.69232e-163	3.93313
89801	PPP1R3F	2.53768	1.6933e-163	3.61684
29126	CD274	2.62916	2.64992e-163	5.08957
80320	SP6	1.88374	2.7307e-163	5.60047
3383	ICAM1	1.90305	3.27404e-163	5.64981
197335	WDR90	-3.88863	4.46762e-162	6.2713
56894	AGPAT3	-1.93744	7.18866e-162	6.42333
857	CAV1	-1.96012	1.16674e-161	8.7201
92675	DTD1	-1.6826	1.27198e-161	5.68608
54625	PARP14	1.82995	7.46793e-161	7.97094
574036	SERTAD4-AS1	3.50207	3.36011e-160	2.71538
7477	WNT7B	-3.43062	3.84356e-160	5.95175
57158	JPH2	2.76479	1.21846e-159	5.04593
28232	SLCO3A1	-1.8776	2.78378e-159	6.37618
2817	GPC1	-2.92211	1.58182e-158	8.98232
8322	FZD4	3.05226	1.81445e-158	2.97579
6300	MAPK12	-3.0938	3.95997e-158	5.71006
6497	SKI	-3.50462	7.08466e-158	5.52841
116447	TOP1MT	-2.20528	8.32517e-158	5.44826
6772	STAT1	1.85879	1.36992e-157	8.11541
91107	TRIM47	-2.15575	4.32873e-157	5.43684
3945	LDHB	-1.57873	6.26361e-157	8.58879
5754	PTK7	-1.96087	4.82115e-156	8.85669
128869	PIGU	-1.98791	9.77727e-156	5.10781
10103	TSPAN1	-1.74216	1.09156e-155	7.49326
10561	IFI44	2.09223	1.11812e-155	7.31861
3486	IGFBP3	-1.7771	2.18111e-155	9.96752
3985	LIMK2	1.5599	5.72186e-155	6.60062
7706	TRIM25	1.40414	8.6407e-155	7.71311
6175	RPLP0	-1.83845	2.4038e-154	10.8009
23532	PRAME	1.77662	2.7896e-154	5.11662
5361	PLXNA1	-2.59256	5.89707e-154	8.71738
55684	RABL6	-3.13913	9.86908e-154	7.12749
29780	PARVB	-2.78615	1.73031e-153	4.26216
127534	GJB4	2.14586	1.01272e-152	5.16776
7114	TMSB4X	-1.60605	1.04567e-152	11.0117
4832	NME3	-3.6236	1.24814e-152	5.08732
5366	PMAIP1	1.78663	1.33065e-152	7.34138
10360	NPM3	-2.34165	2.6372e-152	5.20376
513	ATP5D	-2.98042	4.19851e-152	6.46677
53343	NUDT9	-2.0688	4.98425e-152	5.44296
5880	RAC2	-2.40065	7.54266e-152	5.94707
987	LRBA	-2.27148	1.76295e-151	5.82112
7277	TUBA4A	1.65596	2.27674e-151	7.59148
4240	MFGE8	1.84559	5.35175e-151	6.87503
10591	DNPH1	-2.0734	7.3169e-151	7.60803
23780	APOL2	1.63804	1.58802e-150	6.65277
6717	SRI	-1.7859	1.6545e-150	6.55621
94241	TP53INP1	3.36367	4.37319e-150	4.27916
11270	NRM	-1.89924	6.8755e-150	5.59011
7128	TNFAIP3	1.56495	9.12353e-150	8.61165
23424	TDRD7	2.23547	1.30971e-149	5.24052
3665	IRF7	2.73147	1.36367e-149	6.2121
131118	DNAJC19	-1.86765	1.43836e-149	6.25045
286257	PAXX	-2.64767	1.68906e-149	4.92406
200634	KRTCAP3	-1.96303	2.05016e-149	5.17674
83666	PARP9	1.82717	1.56126e-148	7.57709
2058	EPRS	-1.89543	4.23131e-148	7.56
725	C4BPB	8.32666	5.30551e-148	2.07955
3146	HMGB1	-1.41049	7.1626e-148	8.67591
162394	SLFN5	1.6398	3.3228e-147	8.35116
340075	ARSI	-2.45757	6.75579e-147	6.44585
90120	TMEM250	-3.02311	7.53136e-147	5.74703
25902	MTHFD1L	-1.55601	8.03775e-147	6.00832
26525	IL36RN	3.16624	4.51712e-146	4.53872
9091	PIGQ	-4.61752	4.62616e-146	4.90222
55612	FERMT1	-1.94736	5.43588e-145	6.02882
54626	HES2	-2.06087	6.08589e-145	6.43592
4522	MTHFD1	-1.69896	7.30154e-145	7.13784
132	ADK	-2.02185	1.74752e-144	6.24393
404550	C16orf74	-3.01646	2.43821e-144	4.53862
55008	HERC6	1.77611	2.55017e-144	5.94941
6196	RPS6KA2	-2.96919	7.72709e-144	4.34047
84722	PSRC1	-2.24934	8.42502e-144	4.66898
2184	FAH	-2.04598	1.14578e-143	5.07017
10519	CIB1	-1.66879	9.59295e-143	7.04991
2769	GNA15	-2.07704	2.25459e-142	5.30509
2117	ETV3	1.53267	3.42481e-142	6.18812
9678	PHF14	-2.01834	3.48625e-142	4.79796
57593	EBF4	5.62428	5.79081e-142	2.09875
291	SLC25A4	1.67297	1.58991e-141	4.94677
60	ACTB	-1.54607	1.74048e-141	12.1929
7062	TCHH	4.72893	2.21679e-141	1.9294
3397	ID1	-1.55503	5.16214e-141	8.06351
197322	ACSF3	-2.61616	1.26003e-140	4.40361
84303	CHCHD6	-2.06788	1.78143e-140	4.99728
84331	MCRIP2	-3.43266	1.99095e-140	4.73247
100287175	LOC100287175	-3.43266	1.99095e-140	4.73247
645638	WFDC21P	3.42795	2.2053e-140	4.20118
977	CD151	-1.868	2.37979e-140	8.20038
5284	PIGR	-2.26617	4.20314e-140	5.60313
81631	MAP1LC3B	2.04866	1.21814e-139	6.84663
1855	DVL1	-4.00447	1.60931e-139	7.28203
79145	CHCHD7	1.70546	1.89912e-139	5.71642
4913	NTHL1	-2.79663	1.98369e-139	4.27924
826	CAPNS1	-1.6447	2.84319e-139	8.01828
10056	FARSB	-2.01308	3.17509e-139	5.95887
29952	DPP7	-2.04589	1.0976e-138	6.21248
84532	ACSS1	2.45698	1.87476e-138	3.55754
80326	WNT10A	-2.03819	4.22244e-138	5.47976
1487	CTBP1	-2.26551	8.37792e-138	6.22134
56829	ZC3HAV1	1.49683	1.17491e-137	6.78813
80174	DBF4B	1.95991	1.54734e-137	5.39873
57822	GRHL3	1.7312	2.20552e-137	5.56931
27111	SDCBP2	2.04141	2.2308e-137	4.87908
2590	GALNT2	-1.89427	2.67907e-137	7.89852
5257	PHKB	-2.20001	8.54087e-137	5.95923
4199	ME1	-1.78684	1.02558e-136	6.37804
3553	IL1B	-1.75961	1.47145e-136	7.8926
566	AZU1	6.97963	3.20208e-136	2.99271
999	CDH1	1.38765	9.41391e-136	9.44074
57169	ZNFX1	1.39773	9.99644e-136	7.17404
326625	MMAB	-2.09751	1.39772e-135	5.76492
8636	SSNA1	-2.59347	1.38457e-134	6.22236
653784	MZT2A	-2.11492	1.69602e-134	6.72976
11222	MRPL3	-1.60054	2.59067e-134	7.93024
8938	BAIAP3	3.29736	4.74271e-134	4.23384
283643	TEDC1	-3.04204	5.25454e-134	4.81436
2043	EPHA4	3.71583	1.73227e-133	2.63074
1737	DLAT	-2.01273	3.81145e-133	5.55671
1187	CLCNKA	11.4622	6.07634e-133	2.32018
54541	DDIT4	-2.77981	8.86037e-133	7.11736
54800	KLHL24	1.69473	9.28423e-133	5.40709
90139	TSPAN18	-2.17321	2.24578e-132	4.3814
2799	GNS	1.56993	3.44972e-132	6.94232
6901	TAZ	-2.4565	5.43596e-132	5.2831
254428	SLC41A1	1.6294	1.37312e-131	6.50872
101927934	LINC01843	-4.05741	1.42974e-131	4.335
8821	INPP4B	-1.78447	2.40587e-131	6.12768
93058	COQ10A	2.35601	2.97405e-131	3.35874
5359	PLSCR1	1.3526	3.35977e-131	7.93775
7805	LAPTM5	-3.50662	3.65695e-131	3.06528
283638	CEP170B	-4.32816	4.80769e-131	7.24193
81030	ZBP1	5.34257	5.46905e-131	2.12135
7818	DAP3	-1.5441	8.97785e-131	7.0436
51171	HSD17B14	4.30649	2.30004e-130	2.01432
6608	SMO	-3.2262	2.5885e-130	3.29629
202915	TMEM184A	-3.25788	5.46073e-130	4.5545
1808	DPYSL2	-2.74314	1.67147e-129	4.54017
57326	PBXIP1	1.73785	2.83861e-129	6.68034
23456	ABCB10	-2.4196	3.25116e-129	4.39854
337867	UBAC2	-1.73232	5.09827e-129	6.36275
22809	ATF5	1.98383	7.38665e-129	5.38454
11091	WDR5	-1.53801	8.06079e-129	5.99096
25939	SAMHD1	1.66452	8.35332e-129	6.63339
85403	EAF1	1.75136	8.6195e-129	4.70797
283422	LINC01559	3.01633	1.35927e-128	3.50015
7423	VEGFB	-2.00897	2.9303e-128	4.71803
84231	TRAF7	-2.27641	7.61505e-128	6.91631
5603	MAPK13	-2.05614	1.05653e-127	5.72135
10213	PSMD14	-1.63231	6.73244e-127	6.89237
89958	SAPCD2	-3.48943	8.39704e-127	5.07104
3590	IL11RA	3.44859	9.34763e-127	4.2146
5154	PDGFA	-2.96696	1.14626e-126	5.39654
80222	TARS2	-2.04327	1.2112e-126	5.82557
81786	TRIM7	-2.89265	8.65259e-126	3.77943
400499	LOC400499	4.38696	1.36089e-125	2.57816
25870	SUMF2	-1.45259	2.1643e-125	8.58218
55601	DDX60	1.79128	3.06788e-125	7.17424
6284	S100A13	1.82923	3.1498e-125	6.66498
90226	UCN2	3.42136	4.11577e-125	2.74083
64849	SLC13A3	4.28212	8.16939e-125	2.27807
83667	SESN2	1.59655	1.11112e-124	5.67177
1739	DLG1	-1.7085	1.74097e-124	7.52203
3855	KRT7	-2.089	2.23626e-124	5.9523
100130476	LOC100130476	4.05183	2.40842e-124	3.35488
8436	CAVIN2	2.28876	2.58979e-124	4.4644
3214	HOXB4	4.2588	3.71264e-124	1.96552
10327	AKR1A1	-1.40443	4.23215e-124	6.80598
54855	FAM46C	5.39873	4.42148e-124	2.14005
1104	RCC1	-1.50297	5.76163e-124	8.01624
80315	CPEB4	2.24721	6.54335e-124	4.819
53349	ZFYVE1	1.80293	1.47097e-123	4.93249
3337	DNAJB1	-1.31678	1.5532e-123	7.72091
283404	LINC00592	2.67884	1.81084e-123	3.60384
858	CAV2	-1.61697	3.64468e-123	8.03921
51264	MRPL27	-1.53548	4.82516e-123	5.62945
23670	TMEM2	2.03863	7.36735e-123	4.89474
57402	S100A14	-1.45784	9.22822e-123	9.36545
28962	OSTM1	1.8026	1.0788e-122	5.84596
51160	VPS28	-1.96079	2.02024e-122	6.47197
3329	HSPD1	-1.48038	2.38221e-122	9.34528
83442	SH3BGRL3	-1.80689	2.78484e-122	7.72295
1474	CST6	2.23022	2.80322e-122	4.09137
79180	EFHD2	-2.16912	3.65954e-122	9.44739
7264	TSTA3	-2.14745	4.97789e-122	6.71038
126792	B3GALT6	-3.13183	7.08006e-122	4.92173
6609	SMPD1	2.21892	2.77802e-121	4.31131
9610	RIN1	-2.63321	3.05512e-121	4.29554
4286	MITF	2.53636	4.72617e-121	3.72859
6617	SNAPC1	1.83456	4.82416e-121	6.2018
54982	CLN6	-1.55389	6.30463e-121	5.13444
374887	YJEFN3	3.52304	6.55441e-121	3.83559
3675	ITGA3	-1.76202	9.04713e-121	10.1752
60678	EEFSEC	-2.24178	1.58413e-120	4.8022
3306	HSPA2	1.66374	2.0055e-120	6.24446
2013	EMP2	-1.50124	4.4099e-120	7.11833
386757	SLC6A10P	2.68297	5.16101e-120	3.96862
8548	BLZF1	1.57883	1.37857e-119	6.64596
624	BDKRB2	-1.9729	2.17187e-119	5.35638
89941	RHOT2	-2.85113	2.72776e-119	6.86989
2091	FBL	-1.4381	3.58044e-119	7.39249
9045	RPL14	-1.36525	4.88554e-119	8.51714
140576	S100A16	-1.47451	6.86447e-119	8.39101
3164	NR4A1	2.12865	1.48996e-118	5.7492
8334	HIST1H2AC	1.61617	1.73882e-118	5.48383
101927189	LOC101927189	4.47209	2.47096e-118	2.42754
5591	PRKDC	-1.40554	2.59678e-118	7.86655
794	CALB2	-1.73825	3.31037e-118	6.0987
9351	SLC9A3R2	-2.81205	4.0519e-118	5.45281
5832	ALDH18A1	-1.58717	4.74464e-118	6.21362
85359	DGCR6L	-1.98838	1.53669e-117	5.21738
11187	PKP3	-3.11746	1.67964e-117	7.77631
51351	ZNF117	3.45784	1.74486e-117	3.84743
109504726	ERV3-1-ZNF117	3.45784	1.74486e-117	3.84743
11224	RPL35	-1.22103	1.88419e-117	10.3312
30833	NT5C	-1.69972	2.84853e-117	5.81761
353	APRT	-1.58384	6.34175e-117	5.98042
100507436	MICA	1.50842	1.05916e-116	5.87649
50854	C6orf48	1.59818	1.15757e-116	6.42837
84973	SNHG7	-1.73777	1.25424e-116	5.13245
2354	FOSB	2.66477	1.37681e-116	8.54341
57537	SORCS2	-2.64118	1.92865e-116	4.5969
6181	RPLP2	-1.51937	2.09055e-116	9.49381
55210	ATAD3A	-2.90488	4.1639e-116	5.83077
10614	HEXIM1	1.73226	5.7628e-116	7.41619
10273	STUB1	-2.54367	7.31748e-116	5.39209
5783	PTPN13	-1.55203	1.08836e-115	6.68055
88455	ANKRD13A	1.59314	1.49446e-115	6.73806
7139	TNNT2	4.48784	1.56994e-115	2.93951
11331	PHB2	-1.27527	3.62128e-115	7.65672
5539	PPY	10.8496	1.47693e-114	1.87907
400916	CHCHD10	-1.62462	2.00706e-114	6.46247
7106	TSPAN4	-1.89342	2.76061e-114	4.24426
116496	FAM129A	-1.53993	2.87898e-114	7.11632
9779	TBC1D5	-2.21793	3.86377e-114	4.68205
7286	TUFT1	1.43598	4.64045e-114	6.33636
3655	ITGA6	-1.46665	4.72432e-114	8.69523
2222	FDFT1	-1.35748	6.1467e-114	8.8883
64149	C17orf75	-1.99295	8.73486e-114	4.79957
51806	CALML5	-2.4329	9.76661e-114	8.49903
7169	TPM2	1.37607	1.92854e-113	8.26484
134266	GRPEL2	1.67906	2.0121e-113	6.2072
11253	MAN1B1	-1.73418	2.06024e-113	6.98412
7416	VDAC1	-1.4341	3.97727e-113	8.06058
1497	CTNS	2.17079	4.23439e-113	4.24838
116071	BATF2	2.24521	6.83324e-113	4.42297
6193	RPS5	-1.38714	8.31187e-113	9.04067
9918	NCAPD2	-1.57467	8.65969e-113	7.05695
79647	AKIRIN1	1.39784	8.91126e-113	7.22796
4216	MAP3K4	-1.82247	1.24824e-112	5.24465
5757	PTMA	-1.30376	1.55102e-112	10.5177
728026	LOC728026	-1.30376	1.55102e-112	10.5177
282618	IFNL1	5.88987	3.54475e-112	1.39073
440	ASNS	-1.88046	4.69557e-112	6.55872
28960	DCPS	-2.76234	4.98502e-112	3.82306
1675	CFD	-4.25384	1.19575e-111	3.12849
64787	EPS8L2	-1.86612	1.21852e-111	8.51545
4860	PNP	1.51663	2.53489e-111	6.76131
1877	E4F1	-2.26403	2.67362e-111	5.36406
1773	DNASE1	2.04562	3.29574e-111	4.03425
6650	CAPN15	-5.34508	3.45071e-111	6.84891
79729	SH3D21	2.63984	8.09375e-111	5.99016
57111	RAB25	-1.61267	1.54754e-110	6.25207
11098	PRSS23	1.41914	2.21656e-110	6.73537
9727	RAB11FIP3	-2.24243	2.30568e-110	4.20578
84433	CARD11	-2.23647	3.64595e-110	5.66557
6653	SORL1	-2.03034	4.29158e-110	4.76443
400765	MIR137HG	6.33605	4.34024e-110	1.81157
10610	ST6GALNAC2	-1.59086	5.58846e-110	5.92528
2629	GBA	1.68577	6.0873e-110	6.44773
29775	CARD10	-2.35006	7.54261e-110	7.25808
3860	KRT13	1.50482	8.64921e-110	7.87507
7431	VIM	2.35074	9.28521e-110	3.68603
1327	COX4I1	-1.24271	1.17056e-109	8.54196
8237	USP11	1.77504	1.47016e-109	6.83797
378108	TRIM74	5.28379	1.99191e-109	1.34679
84939	MUM1	-1.77882	3.24009e-109	5.40687
80233	FAAP100	-3.5168	3.68313e-109	5.08121
8266	UBL4A	-1.63657	4.64028e-109	5.73674
26227	PHGDH	-1.64074	4.68477e-109	7.64294
219771	CCNY	-1.40488	7.34261e-109	5.87753
400793	C1orf226	1.64871	8.59902e-109	4.96397
124565	SLC38A10	-2.2207	8.75733e-109	7.02458
7419	VDAC3	-1.41704	9.54796e-109	6.86384
55088	CCDC186	1.60296	9.76777e-109	5.63511
79792	GSDMD	-1.66857	1.05333e-108	6.55285
6904	TBCD	-2.11003	1.13994e-108	6.43168
283104	SBF2-AS1	3.23093	1.80787e-108	2.63764
54979	HRASLS2	4.21563	2.68881e-108	3.14736
51646	YPEL5	1.68375	3.2274e-108	6.11702
57178	ZMIZ1	-1.95255	6.43435e-108	6.79233
51390	AIG1	-1.48439	8.71349e-108	6.38328
51175	TUBE1	-2.54726	1.7198e-107	3.92684
440944	THUMPD3-AS1	2.24956	2.57757e-107	4.44216
1956	EGFR	-1.17945	3.72057e-107	10.9651
10131	TRAP1	-1.65036	6.97757e-107	6.5601
5210	PFKFB4	2.01752	1.13154e-106	4.25456
5734	PTGER4	3.1129	1.14013e-106	3.28862
11074	TRIM31	-1.95973	1.81097e-106	4.84807
5860	QDPR	-2.03163	2.39602e-106	4.36863
11041	B4GAT1	-2.30735	2.55577e-106	4.36567
23514	SPIDR	-1.78532	3.19721e-106	5.23852
5055	SERPINB2	2.22918	8.50776e-106	8.90681
64651	CSRNP1	2.32345	8.86516e-106	4.44636
8609	KLF7	-1.61401	1.10828e-105	5.93147
9510	ADAMTS1	2.63553	2.40139e-105	4.03941
2086	ERV3-1	3.21937	2.634e-105	3.33569
26502	NARF	1.24783	2.69613e-105	6.02458
3005	H1F0	-1.22082	3.18692e-105	9.0461
1397	CRIP2	-3.3135	4.69387e-105	6.95429
517	ATP5G2	-1.88094	8.35653e-105	6.18827
51706	CYB5R1	1.21063	1.09446e-104	7.5839
1847	DUSP5	2.07112	1.56337e-104	7.47253
10970	CKAP4	-1.41185	2.41233e-104	7.4346
23657	SLC7A11	-2.01549	2.55168e-104	5.77294
7837	PXDN	-1.52196	3.19507e-104	7.95821
26	AOC1	-1.76629	4.83743e-104	7.79916
2745	GLRX	2.32272	5.67286e-104	4.41579
5010	CLDN11	-1.50964	6.73411e-104	5.02168
101928583	LOC101928583	-1.50964	6.73411e-104	5.02168
728643	HNRNPA1P33	-1.96726	3.24707e-103	4.42857
26233	FBXL6	-2.25949	5.179e-103	5.61812
2525	FUT3	-2.12342	5.1898e-103	4.56456
64781	CERK	-1.7388	8.84783e-103	5.31551
54475	NLE1	-1.74725	9.23293e-103	4.69257
23446	SLC44A1	-1.47233	1.14264e-102	7.15426
53827	FXYD5	-1.37833	1.16894e-102	8.51501
3691	ITGB4	-3.00767	1.17297e-102	9.1384
10906	TRAFD1	1.28867	1.38825e-102	6.49963
166647	ADGRA3	-1.93791	1.38825e-102	4.91613
10801	2009-09-01	-2.37953	2.03874e-102	8.11066
192666	KRT24	4.28459	2.43133e-102	1.73702
55809	TRERF1	-1.50823	2.88265e-102	6.794
64208	POPDC3	-2.91255	2.90664e-102	3.62664
55364	IMPACT	-1.551	3.68422e-102	5.45682
79754	ASB13	-2.08978	6.07819e-102	5.11045
3326	HSP90AB1	-1.18749	7.21887e-102	12.6448
6636	SNRPF	-1.41027	7.82901e-102	7.1791
3621	ING1	1.38761	9.22609e-102	5.81738
55893	ZNF395	-1.20966	1.40337e-101	6.38883
10347	ABCA7	1.94547	1.71901e-101	6.5956
81532	MOB2	-2.02424	2.63455e-101	5.14617
6273	S100A2	-1.6806	2.65061e-101	9.37171
8209	C21orf33	-1.25157	2.91977e-101	6.25783
102724023	LOC102724023	-1.25157	2.91977e-101	6.25783
10863	ADAM28	-2.85302	3.6982e-101	3.86453
51133	KCTD3	-1.29394	3.70213e-101	6.58903
55062	WIPI1	2.39081	5.86926e-101	4.818
8195	MKKS	-1.45836	7.4329e-101	6.10664
2873	GPS1	-1.79058	7.52746e-101	6.65418
64223	MLST8	-3.21432	7.66321e-101	5.41415
4097	MAFG	1.37174	1.55413e-100	6.68939
1954	MEGF8	-2.58973	1.77784e-100	6.5771
8801	SUCLG2	-1.86573	4.6136e-100	4.82426
3921	RPSA	-1.37886	4.94047e-100	9.27962
28231	SLCO4A1	-4.09191	5.99852e-100	3.05738
10430	TMEM147	-1.63166	1.1369e-99	5.81289
90861	JPT2	-1.38167	1.24987e-99	7.68344
5198	PFAS	-2.12864	1.31503e-99	4.47043
7991	TUSC3	-1.44178	3.5315e-99	6.42748
57704	GBA2	1.3968	3.61208e-99	6.13817
286887	KRT6C	2.96837	3.62477e-99	2.55236
284184	NDUFAF8	-1.86609	3.6338e-99	5.58407
627	BDNF	2.64912	3.7381e-99	3.06742
23076	RRP1B	-1.41656	3.98462e-99	5.41646
9540	TP53I3	1.68018	6.69444e-99	4.25459
6187	RPS2	-1.30215	8.80652e-99	11.3907
10541	ANP32B	-1.19004	9.25089e-99	7.57759
79901	CYBRD1	1.60459	1.03575e-98	5.17817
91614	DEPDC7	2.59673	1.76873e-98	3.28752
5886	RAD23A	-1.30492	1.97588e-98	6.83086
2131	EXT1	-1.24855	2.28553e-98	7.82509
57540	DISP3	4.98533	2.28553e-98	1.08917
3856	KRT8	1.51742	2.57301e-98	11.1161
10606	PAICS	-1.47236	3.31528e-98	7.27783
55630	SLC39A4	-2.11553	4.40479e-98	5.42941
401472	GASAL1	2.87936	5.19975e-98	2.6103
6615	SNAI1	2.49817	7.07775e-98	3.35845
124411	ZNF720	2.33621	1.0316e-97	4.12917
107983990	LOC107983990	2.33621	1.0316e-97	4.12917
8086	AAAS	-1.59274	1.22214e-97	4.90251
4267	CD99	-1.56418	1.48021e-97	6.39451
6322	SCML1	2.0375	1.56169e-97	5.7394
286343	LURAP1L	2.69513	2.21334e-97	3.96326
342371	ATXN1L	1.38456	2.26834e-97	6.14312
26986	PABPC1	-1.15461	2.32504e-97	10.5449
64859	NABP1	1.84989	2.73695e-97	6.37863
6749	SSRP1	-1.2087	3.03312e-97	8.36675
56180	MOSPD1	1.93841	3.20539e-97	4.58972
4884	NPTX1	7.45143	4.20252e-97	1.10639
10194	TSHZ1	-2.67021	4.63363e-97	3.4074
79132	DHX58	1.48995	4.75828e-97	5.30932
3300	DNAJB2	1.52585	8.93139e-97	6.70757
5339	PLEC	-3.08522	1.51151e-96	8.98452
79144	PPDPF	-2.001	1.60706e-96	8.03591
54919	DNAAF5	-1.61315	1.93894e-96	6.02428
80352	RNF39	2.05276	1.96504e-96	4.85926
22821	RASA3	-3.00902	2.97604e-96	3.52515
57530	CGN	1.33287	3.40678e-96	6.76338
119032	BORCS7	2.34705	8.38585e-96	3.18104
26086	GPSM1	-4.16161	1.01561e-95	3.53678
8722	CTSF	2.46058	1.33225e-95	2.66101
51466	EVL	-1.68474	1.62693e-95	4.57734
219537	SMTNL1	4.34944	2.52761e-95	2.10508
64115	VSIR	-1.24208	3.18421e-95	7.23714
5641	LGMN	1.36762	4.57478e-95	7.19372
55616	ASAP3	1.37557	1.40596e-94	4.97185
2218	FKTN	-2.36162	1.68701e-94	4.45181
27237	ARHGEF16	-2.79592	2.17598e-94	5.32827
10569	SLU7	1.42772	4.04237e-94	6.20937
27347	STK39	-1.91122	4.12398e-94	5.21025
3229	HOXC13	1.82917	5.3484e-94	4.66426
64081	PBLD	3.2906	6.74326e-94	3.3302
387509	GPR153	-2.52127	8.4036e-94	4.7949
4688	NCF2	2.40644	9.15728e-94	4.65632
3431	SP110	1.56211	9.927e-94	5.6287
10602	CDC42EP3	1.30226	1.07122e-93	5.93327
26147	PHF19	-1.32464	1.32899e-93	5.32747
374786	EFCAB5	4.7826	1.75282e-93	1.65198
10101	NUBP2	-2.87439	1.89011e-93	5.96211
51147	ING4	1.67797	2.37802e-93	4.08714
6102	RP2	1.60375	3.17775e-93	5.32627
23413	NCS1	-1.73655	3.18947e-93	5.70379
3976	LIF	1.42558	3.91416e-93	7.91753
9528	TMEM59	1.52907	4.68817e-93	8.24239
1540	CYLD	1.6268	8.17735e-93	5.52248
56917	MEIS3	7.38671	1.28161e-92	1.61453
10728	PTGES3	-1.24878	1.28461e-92	8.66796
5747	PTK2	-1.23904	1.66686e-92	7.03105
3106	HLA-B	1.42305	1.78776e-92	10.994
1783	DYNC1LI2	1.22927	2.06137e-92	6.83819
6203	RPS9	-1.27731	2.3781e-92	9.41601
3958	LGALS3	1.23446	2.4567e-92	7.72005
1632	ECI1	-1.93944	3.06032e-92	6.09621
9957	HS3ST1	-2.29516	3.77894e-92	5.12421
5743	PTGS2	2.60696	4.72731e-92	3.61867
4099	MAG	-3.44998	6.1866e-92	2.54576
84254	CAMKK1	-2.85496	6.40662e-92	3.34729
108570035	LINP1	-2.27347	7.69823e-92	3.83977
5792	PTPRF	-1.94399	7.71055e-92	9.13494
3490	IGFBP7	1.15372	9.0202e-92	7.76995
51319	RSRC1	-1.83373	1.03185e-91	4.96425
80833	APOL3	1.27116	1.07017e-91	5.75514
1827	RCAN1	1.66659	1.25115e-91	4.60942
55766	H2AFJ	1.32557	1.57976e-91	6.62593
54680	ZNHIT6	-1.69164	1.88583e-91	5.39614
10485	C1orf61	2.41364	2.28027e-91	3.94786
23411	SIRT1	1.76181	2.57081e-91	5.03179
146713	RBFOX3	3.75237	2.67258e-91	1.77244
10075	HUWE1	-1.33055	2.68413e-91	8.47848
116987	AGAP1	-2.12063	3.11261e-91	5.55847
118813	ZFYVE27	1.33848	3.89345e-91	5.64953
54575	UGT1A10	-2.65973	8.40645e-91	4.1557
10509	SEMA4B	-2.09592	1.00117e-90	7.32376
8439	NSMAF	-1.38649	1.02678e-90	5.64393
23239	PHLPP1	-1.66874	1.03452e-90	5.27391
84848	MIR503HG	2.90562	2.45943e-90	2.26395
80346	REEP4	-1.73287	4.16151e-90	6.5005
152579	SCFD2	-2.28024	5.57715e-90	3.45787
5887	RAD23B	-1.13262	9.14931e-90	8.67025
26472	PPP1R14B	-1.40341	9.21343e-90	8.33208
2932	GSK3B	-1.33915	1.34429e-89	7.21705
4879	NPPB	7.79353	1.70538e-89	2.47419
6737	TRIM21	1.34326	1.91368e-89	5.41016
101927136	LOC101927136	-3.45345	3.18321e-89	4.92654
4739	NEDD9	2.14258	4.53175e-89	5.151
8924	HERC2	-1.44336	4.76125e-89	6.21212
27289	RND1	3.34195	5.95067e-89	3.26554
6905	TBCE	-1.40325	6.92889e-89	5.99951
51504	TRMT112	-1.36753	7.78432e-89	8.48441
5831	PYCR1	-2.99627	8.94803e-89	5.34057
3004	GZMM	5.07727	1.1917e-88	1.69983
25873	RPL36	-1.67136	1.22456e-88	8.22816
3750	KCND1	4.17962	1.35001e-88	2.19587
875	CBS	-1.76063	1.40783e-88	5.98491
9538	EI24	-1.33791	1.41743e-88	6.08282
655	BMP7	-2.29669	1.67717e-88	5.33628
55726	INTS13	-1.49784	1.76357e-88	5.35484
254102	EHBP1L1	-1.25841	2.51328e-88	7.83619
144535	CFAP54	2.50225	2.98996e-88	2.5649
1294	COL7A1	2.07794	3.2475e-88	7.84102
80790	CMIP	-1.8117	3.32194e-88	7.18208
3632	INPP5A	-2.07572	3.95811e-88	3.96268
58486	ZBED5	1.6127	5.33418e-88	5.96515
3216	HOXB6	2.51894	8.8697e-88	2.98804
3134	HLA-F	1.28106	1.0097e-87	6.95132
9053	MAP7	-1.24972	1.60401e-87	5.95737
4717	NDUFC1	1.2665	1.76283e-87	6.16053
3898	LAD1	-1.35362	1.81938e-87	7.86451
10891	PPARGC1A	-1.94393	3.3434e-87	5.57088
10627	MYL12A	1.09417	4.63268e-87	8.76731
54872	PIGG	1.37621	4.74295e-87	5.24896
860	RUNX2	-1.31359	6.4378e-87	5.86468
4815	NINJ2	4.83337	1.12935e-86	1.29359
54583	EGLN1	-1.50428	1.23356e-86	5.25561
90441	ZNF622	1.38211	1.88573e-86	5.94886
5695	PSMB7	-1.10346	2.73031e-86	8.25631
284001	CCDC57	-2.38478	3.28943e-86	5.56434
54206	ERRFI1	1.60313	5.31243e-86	7.42963
6567	SLC16A2	1.32145	6.00519e-86	5.22297
29968	PSAT1	-1.45353	6.52157e-86	7.05935
113655	MFSD3	-2.81693	9.07941e-86	4.72358
254887	ZDHHC23	1.62224	9.89174e-86	4.88413
81848	SPRY4	1.57278	1.32871e-85	4.90626
57492	ARID1B	-1.44612	1.34255e-85	5.72235
4283	CXCL9	6.29654	1.55728e-85	1.12992
3480	IGF1R	-1.26863	2.36508e-85	6.44209
5148	PDE6G	7.4138	3.02187e-85	1.00583
9274	BCL7C	-1.99831	3.31234e-85	5.33872
9651	PLCH2	-3.18103	4.16678e-85	4.63274
6125	RPL5	-1.09719	4.83823e-85	9.85141
55755	CDK5RAP2	-1.40293	5.36286e-85	5.46098
2877	GPX2	-1.36041	7.48459e-85	6.44499
154091	SLC2A12	1.77243	7.99675e-85	5.60511
367	AR	-2.9486	8.70831e-85	3.30022
10018	BCL2L11	1.60302	1.03976e-84	5.19748
30	ACAA1	1.24515	1.09732e-84	5.36946
924	CD7	4.72102	1.11464e-84	1.80285
2948	GSTM4	-1.68461	1.19992e-84	4.43233
5902	RANBP1	-1.10583	1.3322e-84	7.81748
81847	RNF146	1.44247	1.33293e-84	5.32352
8971	H1FX	-1.95303	1.33773e-84	7.82212
11202	KLK8	-1.55971	1.64646e-84	5.53607
340390	WDR97	3.56501	1.94823e-84	1.71634
55924	FAM212B	2.19957	2.08989e-84	2.97707
101928718	LOC101928718	2.19957	2.08989e-84	2.97707
51421	AMOTL2	1.30064	2.64135e-84	8.1489
10344	CCL26	3.08069	3.67353e-84	2.84158
518	ATP5G3	-1.13688	3.72347e-84	7.44289
481	ATP1B1	-1.11588	3.90248e-84	8.01386
1747	DLX3	3.30926	5.99536e-84	1.98553
353091	RAET1G	1.53461	7.17915e-84	4.51332
3265	HRAS	-1.8252	9.03907e-84	6.67074
6130	RPL7A	-1.09121	9.29447e-84	9.96586
112495	GTF3C6	-1.34283	9.79978e-84	5.84184
10724	MGEA5	1.38213	9.93583e-84	7.6348
2786	GNG4	-2.11366	1.00519e-83	3.81677
84627	ZNF469	-5.67905	1.2152e-83	2.62733
80219	COQ10B	1.39262	1.32359e-83	5.38565
64320	RNF25	1.5405	1.41699e-83	5.10099
161	AP2A2	-1.20893	1.42265e-83	6.09697
10230	NBR2	1.82352	1.44997e-83	3.8703
57139	RGL3	3.87046	1.55092e-83	2.02938
142	PARP1	-1.12792	1.56616e-83	7.6863
55911	APOBR	3.76501	1.68111e-83	1.46415
6884	TAF13	1.36205	1.96636e-83	5.82116
58478	ENOPH1	-1.39951	2.23837e-83	6.57076
7391	USF1	1.18098	2.60371e-83	6.18109
286077	FAM83H	-2.70952	3.50618e-83	8.4519
9923	ZBTB40	1.25605	3.65973e-83	5.81445
7148	TNXB	4.83144	3.74718e-83	1.36192
64108	RTP4	2.05454	3.95752e-83	5.59736
10170	DHRS9	-1.91546	6.53458e-83	4.74497
57834	CYP4F11	-1.71542	6.71494e-83	5.5275
389136	VGLL3	1.44283	7.09696e-83	5.58178
207063	DHRSX	-2.46094	8.43374e-83	3.20755
4501	MT1X	-1.61927	8.4804e-83	5.29703
60370	AVPI1	1.47702	9.44381e-83	6.40677
7186	TRAF2	-1.54405	1.30581e-82	4.73587
10635	RAD51AP1	1.28252	1.44846e-82	4.82421
79718	TBL1XR1	-1.39186	1.86797e-82	7.81786
6168	RPL37A	-1.27629	1.95536e-82	9.75446
440533	PSG8	6.15477	2.0617e-82	2.03698
197135	PATL2	2.89291	2.07922e-82	2.60487
5438	POLR2I	-1.61568	2.21539e-82	4.35827
23764	MAFF	1.60337	2.54442e-82	7.18267
2039	DMTN	-2.17026	2.55421e-82	4.24558
6142	RPL18A	-1.40431	3.17136e-82	8.92245
222171	PRR15	2.32158	3.39132e-82	3.26021
7132	TNFRSF1A	-1.12799	3.7809e-82	6.55183
84937	ZNRF1	-1.84494	3.7809e-82	4.75672
5678	PSG9	6.50583	4.28489e-82	3.19817
1436	CSF1R	3.45765	4.52566e-82	2.27951
8904	CPNE1	-1.15526	4.80755e-82	8.22393
81537	SGPP1	1.36652	4.86715e-82	5.18869
54768	HYDIN	4.19308	6.62275e-82	2.16947
3014	H2AFX	-2.58311	7.31033e-82	6.42079
29015	SLC43A3	-1.16897	8.6439e-82	6.77818
9455	HOMER2	-1.69919	1.33931e-81	4.9684
7371	UCK2	-1.19618	1.65131e-81	6.60699
29108	PYCARD	-1.95566	1.9092e-81	4.35999
8744	TNFSF9	1.44705	1.99526e-81	5.87183
6553	SLC9A5	2.83312	2.13244e-81	2.42841
81611	ANP32E	-1.33929	2.81629e-81	7.56473
2542	SLC37A4	-2.30985	2.92569e-81	3.68078
94239	H2AFV	-1.08348	3.30022e-81	6.74447
203069	R3HCC1	-1.68125	3.52904e-81	4.90365
55662	HIF1AN	1.14781	4.496e-81	6.38218
634	CEACAM1	1.80291	6.02e-81	4.07677
120071	LARGE2	-2.95037	7.20425e-81	3.31654
150274	HSCB	1.80367	7.49297e-81	3.45441
203259	FAM219A	1.65966	9.94629e-81	5.99127
54903	MKS1	-1.41129	1.17961e-80	4.62833
4683	NBN	-1.40738	1.26309e-80	6.01809
2821	GPI	-1.7267	1.33863e-80	8.35835
5690	PSMB2	-1.13353	1.4174e-80	7.99791
5881	RAC3	-2.51939	1.54137e-80	3.26089
6132	RPL8	-1.19894	1.84837e-80	11.2027
6176	RPLP1	-1.23065	2.12725e-80	10.1105
283871	PGP	-2.28955	2.18257e-80	5.54107
79919	C2orf54	-2.41752	2.37089e-80	3.12363
64220	STRA6	-1.53858	4.0937e-80	6.31924
6124	RPL4	-1.0738	4.18239e-80	10.6719
100128893	GATA6-AS1	3.39537	4.53902e-80	1.87617
375593	TRIM73	4.9769	4.60374e-80	1.09664
4084	MXD1	1.41645	4.76588e-80	6.48876
51566	ARMCX3	1.53578	5.59484e-80	5.61763
6141	RPL18	-1.04873	6.19662e-80	9.61458
8379	MAD1L1	-1.81287	6.97749e-80	5.20473
54461	FBXW5	-2.22351	8.4248e-80	6.49924
1717	DHCR7	-1.90147	8.74535e-80	7.22433
11260	XPOT	-1.20145	8.87511e-80	7.04937
28	ABO	-2.73816	9.15136e-80	3.39473
27235	COQ2	-1.52172	9.24082e-80	4.74954
5091	PC	-2.16221	1.36186e-79	6.72513
7832	BTG2	1.5929	2.18268e-79	5.42557
22955	SCMH1	-1.52953	2.86108e-79	4.6853
29090	TIMM21	-1.55922	3.19553e-79	5.01166
2972	BRF1	-1.94854	3.24367e-79	5.62222
6428	SRSF3	-1.09805	3.72591e-79	8.31033
28957	MRPS28	-1.50202	3.97295e-79	4.84007
5092	PCBD1	-1.62687	5.53968e-79	5.51312
56605	ERO1B	1.8815	6.63422e-79	4.34754
3646	EIF3E	-1.56107	6.91363e-79	8.29518
83716	CRISPLD2	2.24728	7.24679e-79	3.26897
79165	LENG1	1.5803	9.34123e-79	4.58766
121274	ZNF641	1.81405	1.04954e-78	3.76659
23250	ATP11A	-1.60476	1.69697e-78	5.45418
120939	TMEM52B	3.49219	1.99166e-78	2.20899
55223	TRIM62	1.93894	2.04135e-78	4.02975
64428	NARFL	-2.34673	2.53986e-78	4.51699
84269	CHCHD5	-1.59586	2.82206e-78	4.36473
410	ARSA	1.45125	2.97674e-78	5.64374
8140	SLC7A5	-2.3673	2.97674e-78	10.3165
64757	2001-03-01	-2.57954	4.01211e-78	2.71759
9935	MAFB	9.87932	4.9575e-78	1.06509
5422	POLA1	-1.68508	5.28831e-78	5.13722
10491	CRTAP	-1.51948	5.94339e-78	6.00462
9858	PPP1R26	-1.55678	6.02411e-78	5.68874
7726	TRIM26	1.31321	1.20997e-77	6.68835
84958	SYTL1	-2.4779	1.63124e-77	6.63378
128218	TMEM125	1.38093	2.20169e-77	4.8915
7086	TKT	-1.25269	2.39351e-77	8.90248
10426	TUBGCP3	-1.27899	2.50353e-77	5.59986
5738	PTGFRN	-1.18067	3.08566e-77	7.78105
251	ALPPL2	2.69826	3.28062e-77	3.65497
80852	GRIP2	8.05577	3.8701e-77	1.24194
1984	EIF5A	-1.2693	4.70951e-77	9.31661
1603	DAD1	-1.11597	7.6256e-77	7.24936
11152	WDR45	1.38131	1.06398e-76	5.26961
51435	SCARA3	-1.47609	1.09272e-76	4.58582
401647	GOLGA7B	1.68616	1.14502e-76	4.11083
23170	TTLL12	-1.56842	1.24357e-76	7.74819
4026	LPP	-1.67508	2.06873e-76	6.24666
8837	CFLAR	1.19073	2.40556e-76	5.84741
23039	XPO7	-1.30743	2.56395e-76	6.44106
91768	CABLES1	1.50898	2.59736e-76	4.01528
85014	TMEM141	-1.79281	3.55966e-76	4.32593
100505783	OSER1-AS1	2.36844	3.61683e-76	2.90691
80781	COL18A1	-2.94226	3.7003e-76	4.70442
84948	TIGD5	-4.47805	5.24893e-76	4.37954
56288	PARD3	-1.31321	5.50003e-76	5.56308
7155	TOP2B	-1.40334	6.98598e-76	6.28338
84838	ZNF496	-1.53339	7.09748e-76	5.23724
55258	THNSL2	2.42169	8.83014e-76	3.16535
28992	MACROD1	-2.0543	9.42691e-76	5.49069
4316	MMP7	1.26126	1.06453e-75	5.36881
266977	ADGRF1	-1.25162	1.09786e-75	8.49305
100	ADA	-1.19314	1.74193e-75	6.33826
26118	WSB1	1.4046	1.84654e-75	6.82124
2707	GJB3	-1.3829	2.05777e-75	6.39999
3852	KRT5	-1.01058	2.3381e-75	11.1365
10432	RBM14	-1.35013	2.62725e-75	5.54797
8541	PPFIA3	1.95077	2.75118e-75	3.8687
285148	IAH1	-1.28355	3.02556e-75	5.07684
5947	RBP1	-1.22521	3.70032e-75	6.90673
6002	RGS12	-2.49829	3.79692e-75	4.41941
205	AK4	-1.38902	4.30087e-75	6.5023
254427	PROSER2	-1.66246	5.55546e-75	5.91384
23643	LY96	2.65154	6.1994e-75	3.65103
2023	ENO1	-1.23169	6.23212e-75	10.8174
2617	GARS	-1.22247	6.49654e-75	7.4608
3861	KRT14	1.38422	7.22196e-75	10.0761
3930	LBR	-1.21194	7.96262e-75	7.0354
23046	KIF21B	-1.69617	9.15592e-75	4.4013
23654	PLXNB2	-1.88453	1.03437e-74	9.30487
10560	SLC19A2	1.49146	1.09626e-74	4.72002
9881	TRANK1	1.95553	1.12432e-74	4.25926
1155	TBCB	-1.42245	1.25532e-74	6.25616
6876	TAGLN	2.57483	1.37357e-74	3.39248
4363	ABCC1	-1.33835	1.50379e-74	7.30532
191	AHCY	-1.166	1.86602e-74	8.41072
9249	DHRS3	-1.50828	2.39922e-74	7.93713
5160	PDHA1	-0.997877	2.64611e-74	7.03732
100506211	MIR210HG	-3.00896	2.69676e-74	3.18671
5479	PPIB	-1.19467	2.7225e-74	7.57754
9052	GPRC5A	1.00603	2.74264e-74	9.01751
27183	VPS4A	-1.2201	3.01906e-74	6.01341
29103	DNAJC15	6.9952	3.37956e-74	1.12978
3098	HK1	-1.27425	4.00762e-74	7.44071
55337	C19orf66	1.54272	5.42256e-74	4.46195
51024	FIS1	-1.23149	6.82396e-74	5.58059
51268	PIPOX	3.7006	8.60539e-74	1.17748
23612	PHLDA3	-1.74271	1.03815e-73	7.53806
112936	VPS26B	-1.59091	1.07658e-73	4.84871
6902	TBCA	-1.05795	1.22326e-73	7.36619
51163	DBR1	1.08372	1.67431e-73	5.64546
55174	INTS10	-1.19075	1.68296e-73	5.75383
7280	TUBB2A	1.5549	1.70692e-73	5.22565
344558	SH3RF3	-2.5856	2.3102e-73	3.8824
56666	PANX2	-2.65624	2.76266e-73	4.48991
1738	DLD	-1.33221	3.32772e-73	6.42402
5223	PGAM1	-1.20599	4.19257e-73	8.63346
5097	PCDH1	-1.55171	6.87835e-73	7.78023
25956	SEC31B	2.87014	7.14776e-73	3.00971
51696	HECA	1.62837	1.04823e-72	5.08096
101928079	SLC44A3-AS1	2.96896	1.11557e-72	2.22922
10227	MFSD10	-1.73692	1.13818e-72	6.60589
5918	RARRES1	2.64739	1.15619e-72	3.76719
27242	TNFRSF21	-1.05299	1.4046e-72	10.0733
102	ADAM10	-1.17089	1.48645e-72	8.01288
54149	C21orf91	1.82602	1.53442e-72	3.62346
51251	NT5C3A	1.50343	1.65421e-72	6.21535
6146	RPL22	-1.20642	1.73865e-72	8.97638
23208	SYT11	6.41044	2.21141e-72	1.30285
6129	RPL7	-0.988138	2.51089e-72	9.81938
6222	RPS18	-1.33719	2.59883e-72	10.147
7078	TIMP3	-1.02905	3.09949e-72	8.02613
57521	RPTOR	-2.15714	3.11135e-72	5.82213
124222	PAQR4	-2.55314	3.64065e-72	4.27004
199713	NLRP7	-2.21605	3.66401e-72	4.87438
6188	RPS3	-1.05737	5.66546e-72	9.75902
3206	HOXA10	-1.72	6.39909e-72	4.0644
6541	SLC7A1	-1.25128	7.5144e-72	6.19355
6941	TCF19	-1.25485	9.04929e-72	4.67034
55076	TMEM45A	1.16444	1.18285e-71	5.20695
10973	ASCC3	-1.42179	1.32257e-71	6.13669
7329	UBE2I	-1.13469	1.58858e-71	7.28161
55699	IARS2	-1.24683	1.89961e-71	7.32795
340061	TMEM173	1.27743	3.18592e-71	5.76943
56851	EMC7	1.01638	3.25106e-71	6.74829
2520	GAST	5.12002	3.49909e-71	1.82106
100124700	HOTAIR	2.84746	4.05529e-71	2.43679
79135	APOO	-1.94565	4.611e-71	4.2078
8639	AOC3	4.09678	6.5895e-71	1.49461
57706	DENND1A	-1.66492	6.77102e-71	4.48304
80217	CFAP43	2.83361	7.32731e-71	2.45876
89978	DPH6	-2.26906	7.50037e-71	3.52976
716	C1S	1.13976	8.21389e-71	6.65277
148534	TMEM56	1.73015	8.67219e-71	3.82979
64856	VWA1	-2.83808	1.02153e-70	6.21911
2125	EVPL	-2.01174	1.0471e-70	7.52633
8796	SCEL	-1.98043	1.07722e-70	5.15959
6202	RPS8	-1.26251	1.14801e-70	10.3581
92745	SLC38A5	-1.2887	1.15117e-70	7.4169
3162	HMOX1	1.42226	1.48678e-70	6.01006
1363	CPE	-1.60143	1.50397e-70	4.63119
7126	TNFAIP1	1.04541	1.65466e-70	6.49245
10381	TUBB3	4.50618	1.80425e-70	1.45221
27154	BRPF3	1.45595	1.83195e-70	5.3718
56255	TMX4	1.37291	1.89129e-70	4.46048
123872	DNAAF1	3.44056	2.0729e-70	1.5396
894	CCND2	-3.59904	2.41734e-70	2.62143
26057	ANKRD17	-1.11957	2.85043e-70	7.03491
7846	TUBA1A	2.47698	3.95054e-70	3.68908
23306	NEMP1	1.30562	4.76559e-70	5.98827
10023	FRAT1	2.4709	5.15607e-70	3.06178
130576	LYPD6B	-1.42558	5.23811e-70	5.27635
284348	LYPD5	1.60774	5.53978e-70	3.99269
1312	COMT	-1.28041	5.61857e-70	7.11069
29950	SERTAD1	1.29727	5.97438e-70	5.55731
7041	TGFB1I1	-2.07593	6.08952e-70	4.1004
4174	MCM5	-1.53115	6.58863e-70	7.23414
3107	HLA-C	1.28276	7.00796e-70	11.0368
83879	CDCA7	-1.2871	7.12002e-70	5.40558
7798	LUZP1	1.07968	7.12002e-70	6.80923
9967	THRAP3	-1.04779	8.61964e-70	7.49958
7056	THBD	-1.23162	8.73653e-70	8.74031
1039	CDR2	1.20794	1.0541e-69	5.94013
101060399	LOC101060399	1.20794	1.0541e-69	5.94013
29088	MRPL15	-1.34661	1.06427e-69	5.5105
84264	HAGHL	-3.64555	1.0749e-69	2.85291
2348	FOLR1	3.94484	2.23416e-69	1.64136
3491	CYR61	1.15493	2.29063e-69	8.64883
2057	EPOR	2.27274	2.40174e-69	2.36149
201254	CENPX	-1.60449	2.40861e-69	5.93523
2030	SLC29A1	-1.20235	2.43466e-69	7.10519
157506	RDH10	1.39682	2.60433e-69	5.22019
342897	NCCRP1	2.19612	2.97359e-69	3.63141
1434	CSE1L	-1.27462	2.99383e-69	8.06158
121268	RHEBL1	2.0572	3.04228e-69	3.12432
51110	LACTB2	1.535	3.26149e-69	4.78837
404672	GTF2H5	-1.08853	4.35015e-69	5.6095
8546	AP3B1	-1.45417	4.38881e-69	5.80792
23566	LPAR3	-1.65213	4.54439e-69	4.4136
51126	NAA20	-0.947898	5.27414e-69	7.75195
23108	RAP1GAP2	-1.72326	6.29402e-69	4.35448
1655	DDX5	1.30467	6.56245e-69	9.61225
79006	METRN	-2.47474	6.83758e-69	3.25391
51078	THAP4	-1.476	8.14307e-69	5.73756
25805	BAMBI	6.45563	9.97176e-69	1.54851
7498	XDH	-1.5245	1.13795e-68	5.22569
5469	MED1	1.08103	1.36117e-68	6.1069
10346	TRIM22	1.48267	1.39104e-68	6.3149
509	ATP5C1	-1.16106	1.58428e-68	7.76965
6421	SFPQ	-0.91398	1.72537e-68	8.56882
8312	AXIN1	-1.72895	1.96336e-68	5.96334
9648	GCC2	1.27703	2.20421e-68	5.35011
51667	NUB1	1.21074	2.34764e-68	6.87359
3625	INHBB	-2.34904	2.45133e-68	3.20008
101927780	LOC101927780	4.00302	2.78009e-68	1.30698
51321	AMZ2	-1.00387	2.80485e-68	6.3829
54976	C20orf27	-1.60818	3.50149e-68	6.54125
54507	ADAMTSL4	1.52907	3.54336e-68	7.51854
27077	B9D1	-2.03664	3.76375e-68	3.37935
126308	MOB3A	-1.68354	3.9451e-68	5.66224
60685	ZFAND3	-1.2223	4.7958e-68	5.81497
56731	SLC2A4RG	-2.73172	4.92396e-68	7.72282
138162	C9orf116	-3.05846	5.84857e-68	2.03982
548596	CKMT1A	-2.18448	6.53869e-68	3.72834
79744	ZNF419	1.66597	7.93017e-68	3.90196
79109	MAPKAP1	-1.3336	8.27575e-68	6.16022
55872	PBK	-1.60028	9.90666e-68	6.48516
64782	AEN	1.18159	1.01035e-67	5.24349
3321	IGSF3	-1.12246	1.03678e-67	7.35132
8678	BECN1	1.00698	1.27704e-67	6.16617
79073	TMEM109	-1.44273	1.32024e-67	6.5222
59277	NTN4	1.03051	1.64411e-67	6.88349
1159	CKMT1B	-1.78572	1.65669e-67	4.19648
27068	PPA2	-1.4591	1.70057e-67	5.52604
140606	SELENOM	1.29161	1.73565e-67	5.45715
51701	NLK	1.45136	1.89327e-67	4.11037
151636	DTX3L	1.15184	1.99482e-67	7.56805
7531	YWHAE	-1.06153	2.01652e-67	8.58282
5833	PCYT2	-1.69195	2.46801e-67	6.41846
84667	HES7	2.69404	3.26552e-67	3.26746
79628	SH3TC2	1.26804	3.27714e-67	5.0524
1523	CUX1	-1.52107	3.77318e-67	6.61726
114879	OSBPL5	-2.05453	4.0144e-67	3.60985
8120	AP3B2	3.39794	5.06423e-67	2.29632
11173	ADAMTS7	2.69995	5.48563e-67	2.66419
26610	ELP4	-1.46996	5.78466e-67	4.41497
2959	GTF2B	1.13964	6.68681e-67	5.68485
51056	LAP3	1.14065	7.30772e-67	6.64844
7322	UBE2D2	-1.01681	7.74816e-67	6.96896
65008	MRPL1	-1.32504	8.48124e-67	5.42833
8704	B4GALT2	-2.09205	8.68693e-67	6.94936
652995	UCA1	1.16404	9.00996e-67	7.68613
23241	PACS2	-1.50525	1.07325e-66	5.67363
5689	PSMB1	-1.18255	1.18452e-66	8.25841
5029	P2RY2	-2.25859	1.71361e-66	4.1581
57701	NCKAP5L	1.72194	2.08251e-66	4.93004
81037	CLPTM1L	-1.08171	2.12922e-66	7.03459
26160	IFT172	-1.49968	2.41821e-66	4.02384
118932	ANKRD22	-2.81959	3.02112e-66	3.62531
1152	CKB	1.82293	3.03845e-66	4.70707
6134	RPL10	-0.980371	3.09552e-66	9.87755
6389	SDHA	-0.990719	3.10698e-66	7.42207
138050	HGSNAT	-1.55173	3.36964e-66	4.97878
5205	ATP8B1	-1.26858	4.32322e-66	6.48212
5291	PIK3CB	-1.35036	4.35491e-66	6.17974
23012	STK38L	1.50246	4.6163e-66	5.21569
6208	RPS14	-1.2959	4.96246e-66	9.27788
80824	DUSP16	1.67732	5.46557e-66	3.78947
3183	HNRNPC	-0.986698	5.88825e-66	9.31221
29887	SNX10	-1.66317	6.42302e-66	4.63232
80347	COASY	-1.16496	6.42341e-66	7.15189
9577	BABAM2	-1.86203	9.12558e-66	3.9395
2768	GNA12	-1.38319	1.23133e-65	6.40701
23172	ABRAXAS2	1.21359	1.24525e-65	5.28578
6907	TBL1X	-2.26603	1.26978e-65	3.0658
80311	KLHL15	1.74615	1.27212e-65	4.23551
2005	ELK4	1.15141	1.28523e-65	6.29829
402	ARL2	-1.31972	1.38334e-65	5.45428
56920	SEMA3G	3.59774	1.47772e-65	1.12073
2696	GIPR	2.27501	1.51361e-65	3.23259
284119	CAVIN1	1.37344	1.58337e-65	8.96861
51550	CINP	-1.24131	1.71711e-65	4.98902
80256	FAM214B	1.9093	1.86551e-65	4.17115
8815	BANF1	-1.11847	2.05766e-65	7.75067
342908	ZNF404	2.41157	2.16547e-65	2.98643
586	BCAT1	-1.19012	2.26359e-65	6.92082
79958	DENND1C	1.4312	2.28279e-65	4.75702
7874	USP7	-1.05081	2.39917e-65	7.25787
715	C1R	-1.08771	2.99164e-65	5.86056
80705	TSGA10	2.89019	3.20834e-65	2.13662
9144	SYNGR2	-1.10928	3.50278e-65	7.39455
7485	WRB	-1.93745	4.06116e-65	3.84156
29965	CDIP1	1.49832	5.35394e-65	4.7639
23022	PALLD	1.10026	5.48887e-65	5.69944
134492	NUDCD2	-1.30679	5.91953e-65	5.01056
55706	NDC1	-1.36395	6.02788e-65	6.32645
7402	UTRN	-1.6099	6.46016e-65	4.79714
3955	LFNG	2.1218	6.64487e-65	3.07868
84707	BEX2	2.17813	7.05426e-65	2.85507
26528	DAZAP1	-1.29224	1.02105e-64	8.35479
10102	TSFM	-1.36095	1.05358e-64	4.24839
4285	MIPEP	-1.77156	1.27182e-64	4.12956
3705	ITPK1	-1.53385	1.46077e-64	7.03164
55869	HDAC8	-1.44909	1.49263e-64	4.66501
8862	APLN	4.7964	1.91397e-64	0.617815
3303	HSPA1A	-1.1409	2.1634e-64	7.76121
5660	PSAP	1.03949	2.22799e-64	11.0167
57142	RTN4	-1.11058	2.53939e-64	8.61037
8452	CUL3	-1.06393	3.15036e-64	5.92796
440957	SMIM4	1.61627	3.27726e-64	3.54912
55012	PPP2R3C	1.55336	3.42357e-64	4.69859
50649	ARHGEF4	-1.43463	3.79851e-64	6.2054
4814	NINJ1	-1.25205	3.97583e-64	5.74583
8464	SUPT3H	-1.74388	3.97583e-64	4.51875
10123	ARL4C	-1.26518	4.34546e-64	6.39651
23162	MAPK8IP3	-2.65432	4.4029e-64	6.90224
23099	ZBTB43	1.25511	5.0418e-64	5.39565
8891	EIF2B3	-1.48479	7.24582e-64	4.70795
5174	PDZK1	2.65237	7.31874e-64	2.00826
5106	PCK2	-1.29865	7.66325e-64	6.39075
285521	COX18	-2.08134	1.06957e-63	3.76489
6050	RNH1	-1.48755	1.11159e-63	7.55374
6938	TCF12	-1.32779	1.11527e-63	5.17771
1723	DHODH	-1.61045	1.1214e-63	3.45369
7321	UBE2D1	1.18311	1.13003e-63	6.10745
374877	TEX45	6.81818	1.14699e-63	0.410745
10297	APC2	2.60946	1.21816e-63	3.02029
10982	MAPRE2	1.23314	1.22227e-63	5.01643
5362	PLXNA2	-1.31538	1.52471e-63	6.68045
11033	ADAP1	-2.64382	1.57451e-63	4.59877
3159	HMGA1	-1.31657	1.59188e-63	9.97142
341	APOC1	2.84448	1.70353e-63	3.09721
22911	WDR47	1.16676	1.81253e-63	5.3597
4232	MEST	-1.93856	1.8499e-63	4.71758
55614	KIF16B	-1.40983	1.89946e-63	5.1294
6708	SPTA1	5.85618	2.11179e-63	0.657813
9780	PIEZO1	-2.24352	2.34336e-63	7.60204
4175	MCM6	-1.22707	2.50232e-63	6.07892
100874366	HOXC13-AS	1.63934	2.52692e-63	3.53473
55281	TMEM140	1.86498	2.66779e-63	3.43206
10572	SIVA1	-1.09687	2.95701e-63	6.38449
8829	NRP1	-1.24198	3.07163e-63	6.21724
8685	MARCO	2.72919	3.13573e-63	3.17659
79746	ECHDC3	-1.28673	3.79077e-63	5.12718
11214	AKAP13	-1.18843	3.80206e-63	6.34778
9208	LRRFIP1	-0.987595	4.60245e-63	7.30509
3783	KCNN4	-1.24648	4.6562e-63	7.26993
2010	EMD	-1.06774	5.62192e-63	5.69106
84675	TRIM55	2.59667	7.26902e-63	3.58195
378805	LINC-PINT	2.3893	7.30023e-63	3.03525
5993	RFX5	1.09488	7.94137e-63	6.00829
8503	PIK3R3	1.58425	7.99121e-63	3.43579
64802	NMNAT1	1.42681	8.22317e-63	4.20105
4041	LRP5	-2.25457	8.71284e-63	7.14055
4771	NF2	-1.2961	1.05476e-62	5.80638
9635	CLCA2	-1.39949	1.14319e-62	3.80627
23555	TSPAN15	-1.24905	1.17677e-62	6.85007
282969	FUOM	-2.26716	1.17677e-62	3.33024
4140	MARK3	-1.03964	1.49566e-62	6.66612
1176	AP3S1	-1.15949	1.58029e-62	6.18205
140691	TRIM69	1.20404	1.6357e-62	5.0443
10539	GLRX3	-1.09176	1.81924e-62	7.18663
28973	MRPS18B	-1.1286	1.93677e-62	7.10036
2040	STOM	1.23498	2.05631e-62	6.3814
6843	VAMP1	2.68907	2.16991e-62	2.86025
4256	MGP	6.20657	2.27887e-62	0.293158
283848	CES4A	2.47131	2.28999e-62	3.75906
6890	TAP1	1.18243	2.78335e-62	7.16503
149175	MANEAL	-2.13356	4.4964e-62	3.41957
64170	CARD9	3.14449	4.54854e-62	2.41893
1468	SLC25A10	-2.861	4.62001e-62	3.8112
20	ABCA2	-2.15438	4.6756e-62	6.15267
11228	RASSF8	3.20919	5.03156e-62	2.0456
6811	STX5	1.11405	5.12564e-62	6.16937
1211	CLTA	0.967725	5.51496e-62	7.72808
9644	SH3PXD2A	-1.17636	5.72116e-62	5.80013
3417	IDH1	1.18144	7.62778e-62	8.79037
51762	RAB8B	1.44158	8.97556e-62	5.40676
388962	BOLA3	-1.36812	9.09221e-62	4.89627
7023	TFAP4	-1.55761	9.40614e-62	5.00458
10915	TCERG1	-1.21146	1.00052e-61	6.4879
27033	ZBTB32	3.75099	1.01102e-61	1.73542
25825	BACE2	-1.07477	1.06273e-61	5.73538
285489	DOK7	-3.62547	1.10136e-61	2.42337
84940	CORO6	1.98894	1.14889e-61	6.91699
256815	C10orf67	2.93923	1.15083e-61	2.32124
23225	NUP210	-1.33824	1.15701e-61	6.65266
2098	ESD	-1.79467	1.32991e-61	5.17267
64359	NXN	-1.48285	1.33998e-61	6.34634
4702	NDUFA8	-1.05156	1.37342e-61	6.50086
59307	SIGIRR	-1.72841	1.4824e-61	4.95472
56257	MEPCE	1.18238	1.69194e-61	6.04591
652	BMP4	4.02389	1.92725e-61	1.5133
10956	OS9	0.897901	2.32427e-61	7.84486
50506	DUOX2	2.43021	2.34317e-61	4.29095
10678	B3GNT2	1.41194	2.36401e-61	5.16564
613	BCR	-1.44615	2.37698e-61	7.09861
642	BLMH	-1.2731	2.45938e-61	5.48636
79751	SLC25A22	-1.74511	2.48462e-61	6.17707
155054	ZNF425	3.52499	2.64349e-61	1.73003
498	ATP5A1	-0.929585	2.64989e-61	8.50002
284391	ZNF844	4.67245	2.66617e-61	1.37009
83597	RTP3	1.92996	3.12285e-61	3.90264
9742	IFT140	-1.58472	3.12611e-61	4.51468
7018	TF	7.42964	3.25612e-61	0.325062
10758	TRAF3IP2	-1.07265	3.37744e-61	5.9503
708	C1QBP	-1.22302	3.85375e-61	6.4221
51375	SNX7	-1.59368	4.43477e-61	4.5999
9659	PDE4DIP	1.0696	4.75189e-61	5.96957
653513	LOC653513	1.0696	4.75189e-61	5.96957
7799	PRDM2	1.27722	5.49458e-61	5.50508
414919	C8orf82	-2.9609	5.79297e-61	5.23551
92609	TIMM50	-1.17292	6.05511e-61	6.05317
23528	ZNF281	1.1594	6.47033e-61	6.26586
487	ATP2A1	3.81608	6.73744e-61	3.10219
701	BUB1B	-1.3601	6.74872e-61	5.78293
221079	ARL5B	1.37313	7.25625e-61	6.10488
8507	ENC1	1.33379	8.31118e-61	6.47568
6426	SRSF1	-0.948178	8.38183e-61	7.96984
135398	C6orf141	1.46806	8.94921e-61	5.46349
80117	ARL14	1.53202	9.47656e-61	4.62747
59352	LGR6	2.99421	9.52517e-61	1.94209
4615	MYD88	1.25973	9.91643e-61	5.62176
3606	IL18	-1.39017	1.22176e-60	5.67292
2683	B4GALT1	1.03032	1.33244e-60	7.40006
100505854	APTR	1.41534	1.38811e-60	3.74184
5774	PTPN3	-1.22563	1.43594e-60	5.23546
27129	HSPB7	9.29799	1.52395e-60	0.413421
57103	TIGAR	1.45589	1.58758e-60	4.46589
54476	RNF216	-1.35622	1.77509e-60	5.63464
114907	FBXO32	1.21848	2.11716e-60	6.70927
10866	HCP5	1.47316	2.33233e-60	5.96505
9532	BAG2	-1.42256	3.07876e-60	4.88174
84915	FAM222A	2.73264	3.3139e-60	2.64456
4830	NME1	-1.1443	4.09493e-60	6.02545
57505	AARS2	-1.13824	4.17103e-60	5.98317
1528	CYB5A	-1.04915	4.28366e-60	5.67283
2624	GATA2	1.79783	4.55068e-60	6.3187
84074	QRICH2	3.58401	5.446e-60	1.73556
55668	GPATCH2L	1.32186	5.49085e-60	5.70323
10421	CD2BP2	0.973497	6.65224e-60	7.01247
11112	HIBADH	-1.26614	7.3127e-60	6.17426
23034	SAMD4A	1.25812	7.41855e-60	5.86333
55658	RNF126	-2.21911	8.55229e-60	6.51821
51571	FAM49B	-1.26074	1.18067e-59	7.30146
650	BMP2	1.97273	1.21316e-59	3.83369
79019	CENPM	-1.35811	1.48511e-59	4.03746
91368	CDKN2AIPNL	-1.17118	1.91901e-59	5.45592
55968	NSFL1C	-0.982638	2.18078e-59	7.74196
669	BPGM	1.67077	2.21644e-59	4.77108
7204	TRIO	-1.20444	2.27719e-59	7.08673
54927	CHCHD3	-1.08013	2.52727e-59	6.10038
10482	NXF1	1.27441	2.55392e-59	6.32922
8876	VNN1	-2.40447	2.80992e-59	4.47958
2081	ERN1	1.31792	2.89615e-59	5.11398
23386	NUDCD3	-1.10159	2.99593e-59	5.41765
622	BDH1	-1.31362	3.73564e-59	4.60603
79867	TCTN2	-1.49307	3.88021e-59	4.56283
5151	PDE8A	-1.13979	3.91628e-59	5.41163
4763	NF1	-1.19943	4.52924e-59	6.71234
2060	EPS15	-1.11162	4.79402e-59	6.01906
51611	DPH5	-2.12631	5.0106e-59	3.88772
23401	FRAT2	1.1827	5.08036e-59	5.26626
2653	GCSH	-1.8941	5.77752e-59	3.72007
24145	PANX1	1.12495	6.22812e-59	4.97308
284129	SLC26A11	1.93099	6.75502e-59	2.91508
23270	TSPYL4	1.3382	7.25668e-59	4.82499
23252	OTUD3	1.57374	7.50121e-59	5.24596
80853	KDM7A	1.88138	7.6154e-59	3.66271
9804	TOMM20	-1.00213	8.07703e-59	7.76932
3911	LAMA5	-2.64165	8.20226e-59	8.87498
80775	TMEM177	-1.56652	9.22375e-59	3.77503
10607	TBL3	-1.29731	9.70958e-59	5.99165
79763	ISOC2	-1.4542	9.8679e-59	5.51991
56256	SERTAD4	1.50666	1.26079e-58	4.4817
7923	HSD17B8	-1.63999	1.30185e-58	3.50815
51439	FAM8A1	1.29603	1.38234e-58	4.74435
89891	WDR34	-1.52696	1.38297e-58	6.86782
9673	SLC25A44	1.07077	1.39906e-58	5.58155
4869	NPM1	-1.05492	1.46079e-58	9.93226
9834	FAM30A	-7.1503	1.46569e-58	1.21906
23204	ARL6IP1	1.22637	1.47154e-58	8.24168
6434	TRA2B	-0.903716	1.47949e-58	7.65097
2937	GSS	-0.997061	1.61521e-58	6.69336
9666	DZIP3	1.30442	1.84871e-58	3.98886
94027	CGB7	2.09237	1.86759e-58	3.01212
84842	HPDL	-1.6179	1.86925e-58	3.65167
54961	SSH3	-1.57719	1.8813e-58	6.83772
64326	RFWD2	-1.32898	1.9084e-58	5.19332
55326	AGPAT5	-1.23755	2.03534e-58	5.52581
4976	OPA1	-1.12629	2.27489e-58	7.32573
11332	ACOT7	-1.14427	2.82648e-58	6.93634
9682	KDM4A	0.967108	2.99516e-58	6.11844
8502	PKP4	-1.01828	3.37978e-58	6.27821
1746	DLX2	3.37585	3.62016e-58	1.65889
9048	ARTN	-2.07258	4.25104e-58	6.3743
8412	BCAR3	-1.08586	5.23674e-58	6.59702
85395	FAM207A	-1.75345	5.33838e-58	4.44011
7915	ALDH5A1	-1.66666	5.85935e-58	3.91046
143	PARP4	-1.29948	6.04791e-58	6.02821
51529	ANAPC11	-1.02193	6.59881e-58	7.22419
26275	HIBCH	-1.32125	6.7494e-58	4.74459
5016	OVGP1	4.35531	6.88068e-58	1.34191
11234	HPS5	1.00847	6.89208e-58	6.11347
79033	ERI3	-1.04133	7.24581e-58	6.04084
27250	PDCD4	1.11202	8.15476e-58	5.85231
1946	EFNA5	-1.68323	8.3961e-58	4.00805
2026	ENO2	-1.30339	8.87116e-58	5.27242
25824	PRDX5	-1.13324	9.00784e-58	9.08803
6288	SAA1	-1.17929	9.145e-58	8.19224
89944	GLB1L2	-1.44033	9.17351e-58	3.99478
221262	CCDC162P	2.35882	9.79023e-58	2.4643
55038	CDCA4	-1.17798	1.05563e-57	6.04187
22980	TCF25	-1.18279	1.45106e-57	6.22762
25966	C2CD2	-1.28189	1.58492e-57	4.88475
4134	MAP4	-1.14236	1.82757e-57	7.07988
84918	LRP11	-0.883328	2.08289e-57	7.41499
56172	ANKH	-1.48947	2.14337e-57	4.20306
1849	DUSP7	-1.35001	2.2567e-57	5.41686
57035	RSRP1	1.55403	2.34939e-57	6.24846
101926888	RALY-AS1	2.40881	2.38309e-57	2.55651
54069	MIS18A	-1.33352	2.6438e-57	4.49539
149603	RNF187	-1.48384	2.81958e-57	6.97153
94039	ZNF101	2.01216	3.25254e-57	3.49614
224	ALDH3A2	-1.18139	3.65497e-57	6.46542
220213	OTUD1	1.14218	3.70495e-57	6.24838
10498	CARM1	-1.76038	3.75497e-57	6.38192
23450	SF3B3	-1.00052	3.93021e-57	7.74455
6161	RPL32	-1.15067	4.10631e-57	8.35878
6307	MSMO1	-1.16991	4.10782e-57	8.67847
2051	EPHB6	1.15699	6.03798e-57	4.71828
55196	KIAA1551	1.30301	6.67844e-57	5.20743
10890	RAB10	-0.939106	7.67239e-57	7.29339
5527	PPP2R5C	-1.11936	7.89853e-57	6.73731
5728	PTEN	-1.00084	8.61506e-57	6.28349
7226	TRPM2	-1.64996	9.52572e-57	3.24307
79875	THSD4	-1.54662	9.5374e-57	5.93005
610	HCN2	5.56815	9.97712e-57	1.39019
9147	NEMF	-1.19275	1.10909e-56	5.92467
10422	UBAC1	-1.01216	1.11719e-56	5.96771
1660	DHX9	-0.961391	1.26916e-56	7.8212
6626	SNRPA	-1.46859	1.28691e-56	6.34466
51092	SIDT2	1.42173	1.30523e-56	4.38081
113675	SDSL	1.61209	1.38921e-56	3.90723
471	ATIC	-1.16485	1.53005e-56	6.59957
5901	RAN	-0.873885	1.62219e-56	8.88941
5521	PPP2R2B	-1.35801	1.66591e-56	3.70981
153222	CREBRF	1.80733	1.70931e-56	4.09829
200879	LIPH	1.21279	1.74758e-56	6.57789
529	ATP6V1E1	1.14803	1.92692e-56	7.38636
217	ALDH2	-1.1198	2.11687e-56	6.45058
100302401	RASAL2-AS1	2.54741	2.13048e-56	1.89209
1213	CLTC	-1.00498	2.17399e-56	8.74434
10406	WFDC2	1.03002	2.17748e-56	6.82693
10522	DEAF1	-1.43714	2.33299e-56	5.17862
23313	KIAA0930	-1.30264	2.45907e-56	7.88907
221908	PPP1R35	-1.96028	2.80538e-56	4.54506
10993	SDS	4.81654	2.84041e-56	0.836372
6648	SOD2	0.971487	2.84153e-56	8.2895
100129518	SOD2-OT1	0.971487	2.84153e-56	8.2895
327	APEH	-1.17738	3.0496e-56	6.28498
80727	TTYH3	-2.0938	3.87038e-56	6.9775
2618	GART	-1.10788	4.06008e-56	6.95312
26007	TKFC	-1.41586	4.20107e-56	5.61598
105370526	LOC105370526	4.92994	4.22352e-56	1.08698
205564	SENP5	1.00445	4.26575e-56	6.35242
55664	CDC37L1	1.18991	4.56119e-56	4.7963
2534	FYN	2.37148	4.79771e-56	3.12268
163351	GBP6	-1.47327	4.92561e-56	5.49828
7133	TNFRSF1B	3.71195	5.37192e-56	1.9458
1994	ELAVL1	-1.00412	5.60303e-56	6.30429
9563	H6PD	-1.20986	5.79748e-56	5.67736
6502	SKP2	-1.29918	5.90219e-56	4.93598
29081	METTL5	-1.29148	6.87099e-56	5.7307
7979	SEM1	-0.949878	7.3076e-56	7.42707
4651	MYO10	-0.966318	7.57875e-56	7.14474
9590	AKAP12	1.47493	9.03655e-56	4.65201
5036	PA2G4	-0.992144	9.57191e-56	7.54252
3913	LAMB2	1.04024	1.03862e-55	6.96982
10458	BAIAP2	-1.37381	1.08446e-55	6.82554
7779	SLC30A1	1.26479	1.12266e-55	5.88395
1645	AKR1C1	-1.45652	1.36246e-55	5.68856
129880	BBS5	-2.61342	1.37485e-55	3.06394
55255	WDR41	-1.15644	1.40781e-55	5.11832
54543	TOMM7	-1.21972	1.42736e-55	7.22122
23367	LARP1	-1.15853	1.43712e-55	7.84502
90135	BTBD6	-1.05365	1.45222e-55	5.7781
79710	MORC4	1.3338	1.51709e-55	5.06018
4520	MTF1	1.0655	1.51709e-55	5.55666
2717	GLA	1.1833	1.62967e-55	5.79866
80303	EFHD1	9.62628	1.6529e-55	0.767575
56938	ARNTL2	-1.21398	1.66539e-55	6.38466
6430	SRSF5	1.17163	1.75043e-55	8.40385
60412	EXOC4	-1.32605	1.75231e-55	5.34467
2150	F2RL1	1.23511	1.78939e-55	6.06025
5997	RGS2	2.12348	1.80443e-55	2.8999
55226	NAT10	-1.03016	1.86986e-55	6.9887
26135	SERBP1	-0.867532	2.08065e-55	9.11278
64951	MRPS24	3.47734	2.19984e-55	2.32243
84665	MYPN	2.91356	2.51189e-55	2.38226
8526	DGKE	1.44167	2.55998e-55	4.4709
3205	HOXA9	-1.0214	2.94146e-55	5.74908
55374	TMCO6	-1.71079	2.99898e-55	3.65802
157922	CAMSAP1	-1.25521	3.06026e-55	5.80901
388743	CAPN8	3.74373	3.27851e-55	1.25234
10553	HTATIP2	0.872757	3.38621e-55	7.27119
30846	EHD2	-1.79538	3.47362e-55	7.70759
7164	TPD52L1	-1.11884	3.54749e-55	6.38903
254531	LPCAT4	-1.16641	4.52502e-55	6.5276
81706	PPP1R14C	-1.04982	4.52502e-55	6.06919
10272	FSTL3	1.48642	4.73857e-55	5.40847
57190	SELENON	-1.28399	4.91143e-55	6.44194
4666	NACA	-0.999971	5.15904e-55	8.87859
5425	POLD2	-1.57961	5.7092e-55	6.4151
6472	SHMT2	-1.06964	5.88577e-55	7.54573
123879	DCUN1D3	1.37453	5.98802e-55	4.84434
80184	CEP290	-1.816	6.23282e-55	4.56923
9097	USP14	-1.11028	6.2685e-55	6.66926
22974	TPX2	-0.989752	6.77924e-55	7.84827
317649	EIF4E3	-2.36792	7.01121e-55	2.97638
8848	TSC22D1	1.29024	7.29199e-55	7.14149
7008	TEF	-1.27766	7.37981e-55	5.52136
9557	CHD1L	-1.18274	8.04042e-55	5.89205
28996	HIPK2	-1.46569	8.70136e-55	5.35734
64789	EXO5	1.50037	1.02852e-54	3.59544
200315	APOBEC3A	4.2874	1.19206e-54	2.3722
100913187	APOBEC3A_B	4.2874	1.19206e-54	2.3722
26031	OSBPL3	-1.0227	1.35987e-54	6.44787
4061	LY6E	-1.35863	1.38745e-54	9.29656
4720	NDUFS2	-0.962654	1.42879e-54	6.46398
5292	PIM1	-1.24887	1.7557e-54	6.42496
8877	SPHK1	1.7039	1.84528e-54	6.22525
64087	MCCC2	-0.988137	1.87142e-54	6.10187
10276	NET1	-0.971017	2.87591e-54	8.0504
51097	SCCPDH	-1.90971	2.97123e-54	4.3599
706	TSPO	-1.16983	3.00979e-54	7.67588
10133	OPTN	1.00722	3.21801e-54	7.67422
11030	RBPMS	-1.12211	3.31061e-54	4.56149
80142	PTGES2	-1.69457	3.54248e-54	6.31948
9451	EIF2AK3	1.38438	3.54562e-54	4.45469
10210	TOPORS	1.55059	3.79312e-54	4.87089
824	CAPN2	-0.851048	3.99719e-54	9.45048
55116	TMEM39B	-1.25225	4.40732e-54	4.674
23615	PYY2	1.60692	4.68482e-54	3.99415
2137	EXTL3	-1.11013	4.97665e-54	7.24131
2889	RAPGEF1	-1.19173	5.41832e-54	5.87083
374378	GALNT18	-1.23613	5.85547e-54	5.22211
57644	MYH7B	2.53977	6.09431e-54	2.42539
9141	PDCD5	-0.994686	6.66944e-54	6.68634
24138	IFIT5	1.17688	7.2828e-54	5.87697
23053	ZSWIM8	1.28386	7.35799e-54	5.97317
1979	EIF4EBP2	0.962593	7.72943e-54	7.04828
9615	GDA	1.42552	9.95462e-54	6.41207
4676	NAP1L4	-0.85987	1.00146e-53	8.14807
2597	GAPDH	-0.931668	1.05048e-53	10.6661
23310	NCAPD3	-0.87795	1.17782e-53	5.50822
2202	EFEMP1	-1.08343	1.2256e-53	6.80167
10735	STAG2	-1.05088	1.25533e-53	7.04671
583	BBS2	-1.20953	1.28194e-53	4.98184
10274	STAG1	-1.23792	1.32518e-53	5.31834
4005	LMO2	4.24113	1.3798e-53	1.62186
10580	SORBS1	2.14916	1.48433e-53	2.95454
57132	CHMP1B	0.904162	1.48594e-53	6.62538
8091	HMGA2	-1.25878	1.63341e-53	5.53854
51316	PLAC8	3.30162	1.65842e-53	1.74978
7360	UGP2	0.937924	1.67559e-53	6.52738
94107	TMEM203	-1.32587	1.93016e-53	5.64684
79581	SLC52A2	-2.17168	1.98056e-53	6.43686
84225	ZMYND15	2.19821	2.242e-53	2.3601
101927204	FAM111A-DT	1.82197	2.35024e-53	3.13421
55703	POLR3B	-1.57172	2.42259e-53	4.08371
1435	CSF1	-1.29439	2.43255e-53	7.04671
123	PLIN2	1.86028	2.44249e-53	3.22542
5865	RAB3B	2.34382	2.54313e-53	2.59086
11120	BTN2A1	1.308	2.57886e-53	5.05005
8887	TAX1BP1	1.12185	2.79393e-53	7.85868
1069	CETN2	-1.01037	2.8995e-53	6.713
1445	CSK	-1.34935	3.00494e-53	6.88086
94081	SFXN1	-0.97375	3.25801e-53	5.86134
79644	SRD5A3	-1.35831	3.65344e-53	4.4596
4154	MBNL1	-1.18005	3.95144e-53	7.37143
153241	CEP120	-1.84452	4.24688e-53	4.24293
645811	CCDC154	6.60894	4.42229e-53	0.340867
3215	HOXB5	2.59684	5.00715e-53	1.83459
129642	MBOAT2	-1.09099	5.00715e-53	7.05229
116444	GRIN3B	3.52161	7.64076e-53	0.904794
516	ATP5G1	-0.926044	7.70477e-53	6.66867
9946	CRYZL1	-1.38967	8.01667e-53	4.02978
6209	RPS15	-0.806846	8.31722e-53	9.12568
6590	SLPI	1.40655	8.77873e-53	7.92056
328	APEX1	-0.929014	8.84189e-53	7.62399
79694	MANEA	-2.11881	9.50649e-53	3.98004
57125	PLXDC1	3.7529	9.55828e-53	1.11707
79048	SECISBP2	0.995463	9.75036e-53	5.6343
8828	NRP2	-1.03102	9.86215e-53	6.3189
84060	RBM48	1.32229	9.86215e-53	4.06047
285613	RELL2	1.674	1.07711e-52	3.42946
57060	PCBP4	1.67877	1.25237e-52	3.50679
64121	RRAGC	1.16264	1.25722e-52	6.23674
6159	RPL29	-0.875991	1.33361e-52	8.91905
3263	HPX	5.59357	1.38895e-52	0.280664
3400	ID4	3.48851	1.42078e-52	1.42773
4642	MYO1D	-1.04592	1.43618e-52	6.89977
4920	ROR2	-1.71977	1.45186e-52	3.22814
64949	MRPS26	-0.917121	1.53217e-52	6.59273
642475	MROH6	-2.20051	1.689e-52	6.14157
7464	CORO2A	-1.17889	1.69007e-52	5.64151
23392	KIAA0368	-0.954529	1.69845e-52	6.70157
55184	DZANK1	1.44278	1.81044e-52	3.38574
25801	GCA	1.57144	1.85639e-52	4.52517
132001	TAMM41	-2.50758	1.99899e-52	2.64401
8986	RPS6KA4	-2.15607	2.00114e-52	7.48033
128637	TBC1D20	0.895639	2.282e-52	6.04413
136	ADORA2B	-1.49574	2.41474e-52	4.5004
8226	PUDP	-1.14817	2.41957e-52	5.63055
654463	FER1L6	5.53064	3.06124e-52	1.03463
9401	RECQL4	-1.93098	3.06843e-52	6.47638
4478	MSN	-0.909866	3.42382e-52	8.47781
64756	ATPAF1	-1.24236	3.47098e-52	5.90818
55622	TTC27	-1.40571	3.61029e-52	4.50348
116461	TSEN15	-1.00144	4.0837e-52	5.79989
832	CAPZB	-0.969448	4.09226e-52	8.14362
93100	NAPRT	-1.7806	4.58302e-52	5.93463
6155	RPL27	-0.951951	4.61516e-52	9.70298
115201	ATG4A	1.50056	4.69071e-52	4.09618
5802	PTPRS	-1.83306	5.93832e-52	6.94046
55313	CPPED1	-1.39514	5.96236e-52	4.76831
29842	TFCP2L1	1.95698	6.52964e-52	2.45337
5590	PRKCZ	-1.56502	7.15535e-52	4.35541
10598	AHSA1	-0.812693	7.41924e-52	7.76591
5933	RBL1	-1.37043	7.4872e-52	5.03382
81846	SBF2	-1.30462	7.86855e-52	5.13825
9611	NCOR1	-0.966841	8.82867e-52	5.49136
10787	NCKAP1	-1.17014	8.9422e-52	7.53359
1601	DAB2	2.1393	9.24643e-52	2.57309
728	C5AR1	1.89979	1.02837e-51	2.26861
4233	MET	-1.24005	1.11182e-51	7.92707
7035	TFPI	-2.15383	1.1216e-51	3.92244
6741	SSB	-1.00094	1.14462e-51	7.24946
113189	CHST14	-1.9132	1.29721e-51	4.32294
25771	TBC1D22A	-1.42619	1.3481e-51	5.37673
84717	HDGFL2	-1.33328	1.38386e-51	5.80958
23597	ACOT9	-0.87667	1.4497e-51	6.12264
3336	HSPE1	-1.08881	1.49761e-51	7.40425
57819	LSM2	-1.57356	1.55156e-51	4.26899
64922	LRRC19	3.78753	1.62706e-51	1.08467
375791	CYSRT1	-1.57876	1.71754e-51	4.5307
7159	TP53BP2	1.05732	1.73812e-51	6.21298
55929	DMAP1	1.16952	1.79832e-51	5.89939
7203	CCT3	-0.903841	1.99547e-51	8.77564
55591	VEZT	-1.12423	2.18577e-51	6.22915
629	CFB	1.92034	2.67584e-51	2.79298
59339	PLEKHA2	-1.0022	2.84152e-51	5.72429
1643	DDB2	-1.12328	2.90353e-51	5.41922
55346	TCP11L1	1.35659	2.95393e-51	3.97339
1824	DSC2	1.05228	3.22636e-51	6.2991
5720	PSME1	-0.95686	3.2642e-51	7.58212
1545	CYP1B1	1.25648	3.88799e-51	5.17246
811	CALR	-0.887088	4.02447e-51	10.2512
79074	C2orf49	1.11702	4.0957e-51	5.02178
10205	MPZL2	-1.42378	4.56501e-51	5.81794
23530	NNT	-1.13782	4.84119e-51	4.66231
1843	DUSP1	1.41403	4.87141e-51	7.44618
8763	CD164	1.06632	5.29927e-51	8.40999
57224	NHSL1	-1.28786	5.30807e-51	4.39296
1192	CLIC1	-0.821249	5.60547e-51	8.44193
9989	PPP4R1	-0.950333	5.9717e-51	6.4059
5104	SERPINA5	-4.08126	6.6564e-51	1.54363
3105	HLA-A	1.05283	7.03682e-51	11.3061
5310	PKD1	-2.06838	7.34736e-51	5.97384
728554	LOC728554	-1.14623	7.46529e-51	5.78809
9764	KIAA0513	1.24389	7.52117e-51	4.90607
11231	SEC63	-1.02821	8.21723e-51	6.62906
1892	ECHS1	-0.969036	8.55234e-51	6.75476
1371	CPOX	-0.91527	9.44524e-51	6.37911
4724	NDUFS4	-1.23047	9.50658e-51	5.20444
49854	ZBTB21	1.31621	9.56895e-51	4.75246
57179	KIAA1191	0.883295	9.74112e-51	6.8357
666	BOK	-1.75992	1.14565e-50	5.34335
840	CASP7	0.916387	1.17235e-50	6.08002
11080	DNAJB4	1.22595	1.20529e-50	4.67228
90410	IFT20	1.1024	1.25265e-50	4.87993
64847	SPATA20	-1.25026	1.25678e-50	5.67302
347902	AMIGO2	-0.920747	1.3688e-50	6.29332
7374	UNG	-1.14449	1.51932e-50	5.80553
85363	TRIM5	1.25195	1.63215e-50	5.83841
4170	MCL1	0.886312	1.80214e-50	9.33996
4836	NMT1	-0.894079	2.06451e-50	7.63066
51809	GALNT7	-1.13005	2.06878e-50	6.54734
29763	PACSIN3	-1.28617	2.15819e-50	6.56081
29101	SSU72	-1.12751	2.27212e-50	6.99891
9124	PDLIM1	-0.965912	2.45546e-50	8.40863
10979	FERMT2	1.51746	2.93329e-50	3.97583
3091	HIF1A	-1.05558	2.95245e-50	7.91263
57222	ERGIC1	-0.910486	2.96562e-50	7.03429
10989	IMMT	-1.07099	3.1114e-50	6.59723
58527	ABRACL	1.08517	3.3414e-50	6.12473
8556	CDC14A	1.7806	3.34178e-50	2.77375
359845	RFLNB	-1.66924	3.34282e-50	4.05058
57664	PLEKHA4	1.88634	3.41411e-50	6.901
6135	RPL11	-1.03346	3.57334e-50	9.89717
64753	CCDC136	2.51912	3.59167e-50	2.16481
85021	REPS1	-1.07554	3.97513e-50	5.59746
2735	GLI1	2.61473	4.26654e-50	1.82058
80221	ACSF2	0.865589	4.3575e-50	6.54109
23545	ATP6V0A2	1.18983	4.40306e-50	4.44485
23244	PDS5A	-0.985537	4.72026e-50	6.34433
93099	DMKN	-0.826414	5.04993e-50	8.0689
1003	CDH5	-1.68092	5.09354e-50	4.07599
5360	PLTP	-1.08638	5.23059e-50	7.42175
8324	FZD7	1.35701	5.9304e-50	4.92102
8440	NCK2	-1.77327	6.41984e-50	5.05814
92579	G6PC3	-1.62666	6.58552e-50	5.81102
7576	ZNF28	1.24412	6.59151e-50	4.9892
1407	CRY1	1.76078	7.03805e-50	3.43399
138151	NACC2	-2.14478	8.99651e-50	4.23131
5019	OXCT1	-1.29293	1.00465e-49	4.38237
51522	TMEM14C	-0.952812	1.00549e-49	6.438
10245	TIMM17B	-1.31021	1.04035e-49	5.63691
4249	MGAT5	-1.26889	1.07337e-49	5.28949
56850	GRIPAP1	1.01568	1.11897e-49	6.70238
51776	MAP3K20	-1.13708	1.11984e-49	5.80579
284207	METRNL	-1.37929	1.11984e-49	6.47661
2820	GPD2	-1.06832	1.12258e-49	6.61079
200844	C3orf67	-1.62389	1.22309e-49	3.41378
148713	PTPRVP	5.01677	1.53852e-49	0.305162
9846	GAB2	3.41663	1.63025e-49	2.16833
955	ENTPD6	-1.15107	1.64301e-49	7.26269
388324	INCA1	2.72746	1.7053e-49	1.6023
105371248	LINC02178	3.47587	1.71983e-49	0.876276
23410	SIRT3	-1.10099	1.72827e-49	4.62348
26872	STEAP1	-1.59778	1.73659e-49	3.61825
6310	ATXN1	1.0508	1.77516e-49	5.30412
9975	NR1D2	1.03191	1.87259e-49	5.81923
25831	HECTD1	-1.08595	1.88763e-49	6.89905
4904	YBX1	-0.953185	1.9086e-49	11.0743
9131	AIFM1	-0.895688	1.94592e-49	6.00203
100128927	ZBTB42	-3.58129	2.01863e-49	2.66047
130502	TTC32	1.51942	2.03037e-49	3.41697
10644	IGF2BP2	-0.810412	2.04822e-49	7.49613
23001	WDFY3	-1.01014	2.23964e-49	5.30956
115572	FAM46B	1.44118	2.25395e-49	3.86237
51382	ATP6V1D	1.05797	2.41742e-49	6.53944
6875	TAF4B	-1.58607	2.52146e-49	3.53139
4130	MAP1A	3.46794	2.59796e-49	1.9336
10965	ACOT2	1.15523	2.62494e-49	4.95398
7134	TNNC1	5.02932	2.76433e-49	0.835515
7026	NR2F2	1.02373	2.91185e-49	7.12779
2934	GSN	0.908455	3.06587e-49	7.09318
51741	WWOX	-1.39132	3.21019e-49	3.56984
126147	NTN5	3.62579	3.28301e-49	1.70791
5050	PAFAH1B3	-1.18713	3.4202e-49	4.54999
84166	NLRC5	1.03851	3.46678e-49	6.3937
51380	CSAD	2.28465	3.54473e-49	4.2713
27436	EML4	-1.06008	3.72128e-49	6.14934
23173	METAP1	-1.01667	4.04589e-49	6.49137
3575	IL7R	2.22356	4.12041e-49	2.38106
6197	RPS6KA3	-1.0451	4.33945e-49	6.64447
55182	RNF220	-0.948203	4.52307e-49	6.22905
9119	KRT75	3.98431	4.77857e-49	2.33921
3313	HSPA9	-0.869924	5.31711e-49	8.66954
65263	PYCR3	-2.25777	5.4093e-49	4.59625
83483	PLVAP	6.62753	5.46446e-49	0.213575
63875	MRPL17	-1.12193	5.57549e-49	6.30131
5530	PPP3CA	-1.02013	5.71631e-49	5.99011
254552	NUDT8	-2.48183	6.22881e-49	3.09627
200316	APOBEC3F	1.29516	6.88479e-49	4.49834
6774	STAT3	0.876207	7.33193e-49	7.76852
64761	PARP12	0.975496	7.79398e-49	6.31186
55521	TRIM36	3.07618	7.79398e-49	1.596
6674	SPAG1	1.10563	8.01685e-49	5.57235
6286	S100P	0.993464	8.02943e-49	7.84807
51292	GMPR2	0.851543	1.03949e-48	6.21455
9907	AP5Z1	1.5058	1.06147e-48	6.55828
64089	SNX16	1.63677	1.21055e-48	4.30264
23243	ANKRD28	-1.12059	1.24243e-48	4.94776
90161	HS6ST2	-1.51341	1.24314e-48	3.84736
8836	GGH	0.915778	1.25562e-48	6.81888
8728	ADAM19	-1.28853	1.34012e-48	5.14584
6742	SSBP1	-0.933562	1.39149e-48	6.88755
126282	TNFAIP8L1	-1.85501	1.40993e-48	3.48364
334	APLP2	0.833935	1.57476e-48	9.48901
253980	KCTD13	1.14696	1.5771e-48	5.04299
57494	RIMKLB	4.62836	1.5806e-48	0.998921
10945	KDELR1	-0.856043	1.68228e-48	7.41749
4953	ODC1	0.939061	1.70334e-48	7.46256
8853	ASAP2	-1.21084	1.79161e-48	5.74272
92370	PXYLP1	-1.55959	1.79833e-48	4.1332
3017	HIST1H2BD	1.32577	1.83617e-48	4.71928
23478	SEC11A	-0.990873	1.85142e-48	7.24008
143458	LDLRAD3	-1.26295	1.88329e-48	4.52077
56474	CTPS2	-1.29475	1.93337e-48	4.09089
64403	CDH24	1.54929	1.94072e-48	5.88085
5087	PBX1	-1.44272	2.03277e-48	4.04785
51053	GMNN	-1.03175	2.05701e-48	5.11746
10712	FAM189B	-1.45725	2.20809e-48	5.66791
51513	ETV7	1.27752	2.4699e-48	3.86007
3912	LAMB1	-0.872331	2.52066e-48	7.04036
1591	CYP24A1	-1.70657	2.56422e-48	2.90784
29123	ANKRD11	-1.2709	2.69776e-48	7.32004
5208	PFKFB2	0.958026	3.08314e-48	6.48729
4637	MYL6	0.942555	3.12829e-48	9.52968
83932	SPRTN	1.06132	3.25829e-48	4.59339
9266	CYTH2	1.16442	3.45261e-48	6.26575
347	APOD	5.10784	3.75529e-48	0.553286
6230	RPS25	-0.80821	3.84619e-48	8.37366
84159	ARID5B	1.67899	4.36142e-48	3.97314
100130958	SYCE1L	2.59471	4.38428e-48	1.74068
6850	SYK	-1.08031	4.42575e-48	5.53176
26140	TTLL3	2.33722	4.48549e-48	3.41594
8743	TNFSF10	1.40373	4.7505e-48	6.59795
55753	OGDHL	-1.97227	5.37894e-48	3.31306
5801	PTPRR	3.38003	5.86451e-48	2.16997
29982	NRBF2	1.12329	6.26759e-48	5.36284
56971	CEACAM19	1.6987	6.50319e-48	3.66259
47	ACLY	0.877792	8.2373e-48	9.12461
85301	COL27A1	1.53704	8.9889e-48	7.05985
201161	CENPV	-1.80511	1.10746e-47	2.90872
51385	ZNF589	1.92766	1.31017e-47	3.38638
284371	ZNF841	1.67591	1.50178e-47	4.44749
23324	MAN2B2	1.10244	1.50664e-47	5.30817
23568	ARL2BP	-1.10851	1.61481e-47	5.47416
2260	FGFR1	1.48146	1.62776e-47	4.69794
23127	COLGALT2	9.25542	1.74937e-47	0.472322
84930	MASTL	1.1601	1.83699e-47	5.27129
8131	NPRL3	-1.6173	1.99573e-47	5.07588
10573	MRPL28	-1.03743	2.04241e-47	6.39006
7468	NSD2	-0.992547	2.27896e-47	6.10281
2530	FUT8	-1.17904	2.3172e-47	5.16378
5923	RASGRF1	-1.32014	2.42015e-47	4.52038
59348	ZNF350	2.80999	2.72158e-47	1.91253
10981	RAB32	1.14552	2.78482e-47	5.74587
24	ABCA4	4.99173	2.92441e-47	0.795891
79616	CCNJL	-1.63559	3.14557e-47	3.79451
79977	GRHL2	-0.88579	3.25879e-47	6.26015
2782	GNB1	-0.869938	3.32252e-47	8.59828
8553	BHLHE40	-1.02224	3.66571e-47	8.01687
90333	ZNF468	1.29363	3.69335e-47	4.97822
7027	TFDP1	-0.913538	3.80629e-47	7.7707
8612	PLPP2	-1.14184	3.82959e-47	5.59968
6143	RPL19	-1.03607	3.92301e-47	10.1093
79689	STEAP4	1.49722	3.95372e-47	4.76092
2592	GALT	1.05743	4.06958e-47	4.52701
55160	ARHGEF10L	-1.37557	4.74453e-47	5.68611
3988	LIPA	0.960749	4.77008e-47	8.40327
57495	NWD2	4.63408	4.78771e-47	1.25485
57657	HCN3	1.81328	4.84948e-47	3.58853
1975	EIF4B	-0.828048	5.25251e-47	7.9924
5017	OVOL1	1.1599	5.62454e-47	6.07012
64759	TNS3	-1.12214	5.71865e-47	5.18613
3614	IMPDH1	-1.56169	6.26419e-47	6.58999
8604	SLC25A12	-1.24555	6.95824e-47	4.38472
316	AOX1	3.29874	7.11032e-47	1.66787
829	CAPZA1	-1.06849	7.83393e-47	8.21492
8942	KYNU	-1.28662	7.97134e-47	5.56272
2185	PTK2B	-0.94646	8.29858e-47	7.5174
4610	MYCL	1.72778	8.8072e-47	3.55583
23338	JADE2	-0.998907	8.91919e-47	8.29416
22863	ATG14	1.16468	9.21291e-47	4.97518
23224	SYNE2	-0.917201	1.0718e-46	6.05504
3006	HIST1H1C	-0.994931	1.12045e-46	5.77813
57617	VPS18	1.16658	1.31799e-46	5.44431
90987	ZNF251	1.08699	1.35639e-46	4.47517
51523	CXXC5	-1.23283	1.38945e-46	5.98772
254048	UBN2	1.43131	1.44224e-46	4.54306
100507670	LOC100507670	3.85028	1.52304e-46	0.928729
57116	ZNF695	1.88105	1.53575e-46	2.40115
6223	RPS19	-0.8566	1.59407e-46	9.60742
94103	ORMDL3	0.902219	1.59934e-46	6.2472
79755	ZNF750	-2.33033	1.6685e-46	4.32622
219855	SLC37A2	-1.17161	1.74791e-46	5.45389
54897	CASZ1	1.46234	1.95052e-46	4.41082
8315	BRAP	1.0043	2.14764e-46	5.01965
55620	STAP2	-1.09387	2.44759e-46	5.51698
51594	NBAS	-1.32156	2.59273e-46	4.61158
6867	TACC1	0.967142	2.62687e-46	6.28967
9570	GOSR2	1.16898	2.72216e-46	4.72736
10277	UBE4B	-1.03786	2.73607e-46	5.99041
114990	VASN	2.10552	2.85338e-46	3.26877
390937	LOC390937	5.21946	2.86945e-46	0.242814
56954	NIT2	-0.939402	3.57879e-46	6.54993
163859	SDE2	0.864232	3.61064e-46	5.85065
170691	ADAMTS17	4.19588	3.79179e-46	1.02727
3251	HPRT1	-1.08708	4.2161e-46	5.90076
283551	LINC01588	1.93048	4.30157e-46	2.3857
6949	TCOF1	-0.905252	4.47212e-46	7.66058
11199	ANXA10	-1.6296	4.63938e-46	3.0074
55181	SMG8	1.05906	4.63938e-46	4.93981
501	ALDH7A1	-1.06845	4.88578e-46	6.73951
55629	PNRC2	0.916587	5.03103e-46	7.33313
54361	WNT4	-1.13838	5.17285e-46	4.77078
1509	CTSD	-1.73681	5.53021e-46	10.4203
147699	PPM1N	2.21715	5.60226e-46	2.20804
63917	GALNT11	-1.30542	6.00437e-46	4.5873
164668	APOBEC3H	4.32451	6.72855e-46	0.885198
8911	CACNA1I	3.32813	6.78047e-46	1.11952
387103	CENPW	-0.870582	7.26562e-46	5.66165
84529	C15orf41	-1.11019	7.33037e-46	4.25926
1390	CREM	1.37925	7.49793e-46	4.44091
219899	TBCEL	1.43024	8.26637e-46	3.81401
125058	TBC1D16	-1.15922	9.51417e-46	5.8155
57634	EP400	-1.15618	1.01926e-45	5.96657
9158	FIBP	-1.17063	1.02021e-45	5.73779
91664	ZNF845	1.36652	1.05171e-45	3.92851
150684	COMMD1	-1.26599	1.14384e-45	3.93349
5879	RAC1	-0.815825	1.22357e-45	8.98188
10317	B3GALT5	-2.19855	1.22704e-45	2.76051
84557	MAP1LC3A	3.78434	1.25738e-45	0.773463
100506305	LINC00958	0.986934	1.26837e-45	6.07541
84632	AFAP1L2	-0.896756	1.29733e-45	6.69798
100533111	ZNF670-ZNF695	2.00994	1.48863e-45	2.79437
9690	UBE3C	-0.901861	1.50878e-45	6.86128
387521	TMEM189	-0.967571	1.61295e-45	6.35908
4303	FOXO4	1.23108	1.6581e-45	4.5556
734	OSGIN2	1.09266	1.77167e-45	6.03529
84069	PLEKHN1	-2.23694	1.88547e-45	4.231
57016	AKR1B10	2.50739	1.93997e-45	3.39242
10957	PNRC1	1.24845	1.99111e-45	5.41537
1272	CNTN1	-3.2978	2.04722e-45	2.51199
150383	CDPF1	-1.85988	2.06879e-45	3.39663
3843	IPO5	-0.973844	2.23114e-45	7.26969
55769	ZNF83	1.56579	2.366e-45	4.82316
10636	RGS14	-1.47891	2.45229e-45	4.817
6194	RPS6	-0.845011	2.53944e-45	10.417
84302	TMEM246	-1.40218	3.03839e-45	4.07305
5096	PCCB	-1.07968	3.2026e-45	5.90721
219541	MED19	1.03513	3.46396e-45	5.13077
8557	TCAP	4.33008	3.62473e-45	1.45015
80351	TNKS2	1.04532	3.94425e-45	6.51438
55789	DEPDC1B	-1.15187	4.18198e-45	4.35126
8970	HIST1H2BJ	2.48677	4.44484e-45	2.90685
51071	DERA	-1.00545	4.72795e-45	5.09443
5986	RFNG	-1.43464	4.73871e-45	5.15431
23461	ABCA5	1.37022	5.5571e-45	4.46751
6136	RPL12	-0.876112	5.70633e-45	9.72702
196074	METTL15	-1.29034	5.7931e-45	4.5555
54	ACP5	-1.15531	5.99013e-45	4.75752
10673	TNFSF13B	3.32737	6.41983e-45	1.73419
3638	INSIG1	-0.901831	6.58786e-45	8.41653
219931	TPCN2	-1.17399	6.67385e-45	4.80679
387496	RASL11A	3.29456	6.78379e-45	1.55155
116988	AGAP3	-1.255	6.85959e-45	6.93602
2971	GTF3A	-1.07031	7.02189e-45	5.3351
6711	SPTBN1	-0.995549	7.06526e-45	8.09535
4824	NKX3-1	1.31107	7.78585e-45	4.13017
5709	PSMD3	-1.17344	9.35912e-45	8.5343
7001	PRDX2	-1.1553	1.03043e-44	6.11403
84680	ACCS	1.35135	1.05324e-44	5.53568
7011	TEP1	0.993622	1.07745e-44	5.77259
207107	SFTA1P	1.26978	1.13523e-44	4.1539
57609	DIP2B	-1.20888	1.14584e-44	6.15725
220988	HNRNPA3	-0.740343	1.53426e-44	9.01528
126789	PUSL1	-1.85457	1.54199e-44	3.68406
100507127	LINC00707	2.1351	1.56677e-44	3.35212
55040	EPN3	-1.83734	1.62675e-44	4.88999
441191	RNF216P1	-1.51774	2.0367e-44	3.5464
26471	NUPR1	1.56231	2.11712e-44	3.39652
63901	FAM111A	0.902057	2.15555e-44	6.52037
4326	MMP17	-2.28927	2.15555e-44	4.66206
92815	HIST3H2A	1.22824	2.35293e-44	6.2707
81788	NUAK2	1.2711	2.55705e-44	4.86434
11340	EXOSC8	-1.18401	2.63139e-44	4.59804
81575	APOLD1	1.34341	2.85265e-44	3.63216
9991	PTBP3	-0.96551	2.87264e-44	7.43553
23061	TBC1D9B	-1.08836	2.98621e-44	6.94146
9824	ARHGAP11A	-0.971523	3.04516e-44	6.50282
64112	MOAP1	1.11655	3.43417e-44	4.65909
7071	KLF10	0.905414	3.96391e-44	6.34922
79652	TMEM204	-3.24746	4.42745e-44	2.05469
10400	PEMT	-1.8	4.44325e-44	3.19818
23144	ZC3H3	-1.3723	4.49396e-44	5.06104
57761	TRIB3	-1.27782	4.60458e-44	6.89109
1854	DUT	-0.931167	4.6521e-44	6.67872
91875	TTC5	-1.23123	4.96136e-44	4.75153
84650	EBPL	-0.877677	5.78298e-44	5.15182
57610	RANBP10	0.89906	6.23592e-44	5.26943
836	CASP3	0.935142	6.71448e-44	5.98022
421	ARVCF	-1.867	7.10286e-44	3.56968
57418	WDR18	-1.7377	8.41533e-44	6.25152
26994	RNF11	0.944606	8.885e-44	6.75923
80155	NAA15	-1.0152	9.19781e-44	6.36057
56061	UBFD1	0.884273	9.25101e-44	6.60654
730101	LOC730101	1.62038	9.88106e-44	3.21208
80772	CPTP	-2.05239	1.04128e-43	5.34592
10933	MORF4L1	-0.79091	1.09939e-43	8.49926
92399	MRRF	-1.16234	1.22294e-43	5.46464
129563	DIS3L2	-1.22177	1.26342e-43	4.41695
5329	PLAUR	0.952128	1.28483e-43	7.17788
4946	OAZ1	-0.837568	1.32421e-43	9.23378
149371	EXOC8	1.05344	1.35829e-43	4.80485
79885	HDAC11	-1.34278	1.40066e-43	3.9364
65078	RTN4R	-2.65121	1.41976e-43	3.71455
80331	DNAJC5	-0.907675	1.45771e-43	7.65906
27101	CACYBP	-0.842617	1.49042e-43	7.69212
219738	FAM241B	-1.54005	1.52045e-43	3.63084
10587	TXNRD2	-1.35428	1.65967e-43	5.09918
9601	PDIA4	-0.790407	1.67938e-43	8.71931
91624	NEXN	1.4428	1.71171e-43	3.72966
23348	DOCK9	-0.885135	1.72576e-43	6.18346
25841	ABTB2	1.0903	1.77641e-43	6.37535
4055	LTBR	-1.06893	1.80986e-43	7.47107
2549	GAB1	1.63282	1.87891e-43	4.19319
105374219	LINC02068	3.76064	2.1128e-43	0.729466
57576	KIF17	3.52173	2.23467e-43	1.6291
85477	SCIN	3.03658	2.39049e-43	2.85604
11052	CPSF6	-0.795881	2.55827e-43	6.61415
80152	CENPT	1.39841	2.8542e-43	6.01552
2709	GJB5	-1.3825	3.43871e-43	4.71714
3074	HEXB	0.824526	3.53218e-43	8.10092
439994	LINC00863	1.53356	4.02833e-43	3.72696
3679	ITGA7	1.86519	4.03957e-43	2.39762
4088	SMAD3	-0.739792	4.16099e-43	7.84569
9873	FCHSD2	-1.47031	4.26975e-43	3.61714
64333	ARHGAP9	8.84624	4.36235e-43	-0.0989528
5307	PITX1	-2.03936	4.55731e-43	6.72607
130271	PLEKHH2	2.28809	5.02319e-43	2.92082
132864	CPEB2	2.41085	5.02369e-43	2.70403
6558	SLC12A2	1.35807	5.40323e-43	5.14883
54930	HAUS4	-1.68053	5.62075e-43	3.87644
83696	TRAPPC9	-1.55526	5.91831e-43	4.63268
8078	USP5	-0.92162	6.00731e-43	6.71032
6535	SLC6A8	0.992208	6.38542e-43	7.25191
26873	OPLAH	-2.0987	6.42121e-43	6.30898
51377	UCHL5	-0.945638	6.59489e-43	6.66795
25796	PGLS	-1.07689	6.784e-43	4.83236
133619	PRRC1	-0.956909	6.96908e-43	5.71975
11137	PWP1	-1.09155	7.02441e-43	5.74194
53637	S1PR5	-2.44823	7.15268e-43	2.84002
84153	RNASEH2C	0.991129	7.19519e-43	5.53806
3749	KCNC4	-2.37018	7.71667e-43	2.91696
8454	CUL1	-0.801002	8.00648e-43	6.49058
11159	RABL2A	1.90136	8.72576e-43	3.5363
284353	NKPD1	3.14835	8.94918e-43	0.809181
55604	CARMIL1	-0.967886	9.7898e-43	4.84355
4616	GADD45B	1.03596	9.9644e-43	5.49349
11333	PDAP1	-0.839103	1.01569e-42	7.63703
56658	TRIM39	0.985321	1.06886e-42	5.8073
5083	PAX9	-1.03921	1.07295e-42	5.27019
23036	ZNF292	1.17523	1.11771e-42	6.80754
7520	XRCC5	-0.943857	1.16072e-42	8.1571
57666	FBRSL1	-2.56924	1.2404e-42	6.34199
84740	AFAP1-AS1	-1.50206	1.39599e-42	4.30696
51673	TPPP3	1.36775	1.40829e-42	3.73026
203	AK1	1.77394	1.43128e-42	2.5111
51491	NOP16	-0.9501	1.43701e-42	5.24114
10295	BCKDK	-1.00426	1.56832e-42	5.54094
5211	PFKL	-1.60887	1.6063e-42	7.61137
122553	TRAPPC6B	1.04353	1.81963e-42	5.42095
[truncated: 8,744 more rows]

## Sheet: A431 CKI+Doxo to Doxorubicin 
ENTREZID	SYMBOL	LogFC	FDR	LogCPM
4185	ADAM11	-5.19007	0	5.4799
6319	SCD	2.30012	0	10.4981
23175	LPIN1	3.02889	0	6.10338
1543	CYP1A1	4.91765	0	6.79208
3638	INSIG1	3.03206	0	8.41653
6713	SQLE	2.46698	6.26653102559203e-319	8.56409
6307	MSMO1	2.7787	0	8.67847
57608	JCAD	2.38996	3.48762e-303	5.39354
3148	HMGB2	-2.63827	5.91323e-294	8.66111
374393	FAM111B	-2.45757	2.41841e-283	5.58915
116028	RMI2	-2.21369	1.15972e-274	5.78541
80174	DBF4B	-2.84242	7.56426e-270	5.39873
79948	PLPPR3	-4.86952	1.10364e-269	2.70513
3885	KRT34	4.26611	4.2023e-264	3.89646
79174	CRELD2	-2.51166	9.58251e-252	6.77482
4172	MCM3	-1.81335	1.24071e-247	8.44314
1869	E2F1	-2.43557	1.57225e-238	6.41833
2180	ACSL1	2.60286	1.02248e-231	8.04677
113130	CDCA5	-2.14209	1.61296e-231	6.63169
6698	SPRR1A	3.91255	1.29278e-225	2.75259
55723	ASF1B	-2.47042	4.1323e-221	6.02485
10468	FST	-2.11894	1.42819e-211	6.74682
55355	HJURP	-2.34172	4.55066e-211	5.51149
100271846	ERVV-2	5.73705	6.28093e-208	2.7698
10635	RAD51AP1	-2.22671	2.21584e-205	4.82421
5724	PTAFR	2.08334	1.07714e-204	6.49132
4192	MDK	-1.84152	2.85205e-203	7.7581
2222	FDFT1	1.81857	9.78158e-203	8.8883
3005	H1F0	1.69943	5.42414e-200	9.0461
2237	FEN1	-1.80348	1.75213e-198	6.56111
9473	THEMIS2	1.90026	2.38958e-198	5.91638
4846	NOS3	3.2062	3.124e-198	3.98425
26579	MYEOV	1.81887	3.70281e-197	8.76704
5920	RARRES3	-2.26864	6.18914e-197	6.86919
6415	SELENOW	-1.87197	3.39625e-194	7.95064
84824	FCRLA	3.88061	1.39303e-193	2.16661
3398	ID2	-2.06617	3.1959e-189	5.5412
11130	ZWINT	-1.73955	1.64898e-187	6.78202
9212	AURKB	-2.2019	8.03517e-187	5.84108
220	ALDH1A3	1.80095	4.31678e-186	9.27302
55902	ACSS2	1.81797	3.14483e-180	7.57398
1870	E2F2	-2.23475	4.62576e-178	4.62397
57458	TMCC3	2.51188	4.35365e-176	4.98088
201799	TMEM154	2.2226	9.61222e-176	6.21535
81610	FAM83D	-1.90619	5.9018e-174	6.1004
26502	NARF	-1.61904	8.82641e-174	6.02458
51659	GINS2	-2.45174	3.60058e-173	4.98993
4070	TACSTD2	1.72612	5.21085e-171	11.1417
71	ACTG1	1.64407	3.97928e-170	11.4898
101927136	LOC101927136	4.22101	1.20786e-167	4.92654
3157	HMGCS1	1.8822	1.9329e-163	8.47337
63901	FAM111A	-1.80243	5.61952e-163	6.52037
3835	KIF22	-1.69711	2.06615e-162	7.09269
493	ATP2B4	1.73503	9.35145e-158	6.42179
11004	KIF2C	-1.80538	4.74185e-157	6.66848
3949	LDLR	1.91105	4.65897e-156	8.75228
57834	CYP4F11	2.23832	1.60634e-155	5.5275
3151	HMGN2	-1.85738	7.07582e-155	9.44851
255738	PCSK9	2.24422	6.46736e-153	8.89824
8644	AKR1C3	2.57188	9.07546e-153	5.38428
59272	ACE2	-1.9189	1.87603e-152	5.23386
3006	HIST1H1C	1.74645	2.73973e-152	5.77813
400221	FLJ22447	-2.63209	1.54291e-151	2.37975
10615	SPAG5	-1.75146	4.68427e-151	6.09872
118932	ANKRD22	3.85173	7.09249e-148	3.62531
5111	PCNA	-1.62808	7.79349e-146	8.39655
2621	GAS6	2.42357	9.52717e-145	7.9167
4173	MCM4	-1.51576	2.96073e-144	7.5928
83879	CDCA7	-2.50929	4.7695e-144	5.40558
1437	CSF2	3.08532	6.77554e-144	3.89658
23336	SYNM	-1.98261	1.91274e-143	4.84536
195828	ZNF367	-2.52498	5.68913e-143	4.36437
79888	LPCAT1	1.69333	3.0969e-141	6.27808
55287	TMEM40	2.16365	3.8775e-141	4.10738
3925	STMN1	-1.95232	5.54941e-140	8.19626
8542	APOL1	-1.39626	2.50007e-138	8.51794
8638	OASL	-1.63801	1.57695e-136	7.34553
10112	KIF20A	-2.28638	2.45522e-136	5.63274
4973	OLR1	-1.80838	6.93553e-135	6.83676
79145	CHCHD7	-1.64573	3.90369e-133	5.71642
81607	NECTIN4	1.92268	7.04012e-133	6.18955
4176	MCM7	-1.72792	2.53223e-132	8.33902
9768	PCLAF	-1.68293	1.08687e-131	6.5797
9173	IL1RL1	1.84116	2.19133e-131	4.75667
6535	SLC6A8	-1.79861	2.39162e-131	7.25191
7277	TUBA4A	-1.53174	3.70807e-131	7.59148
4605	MYBL2	-1.73696	1.35243e-130	7.57956
51706	CYB5R1	1.26277	1.49281e-129	7.5839
11065	UBE2C	-1.61766	7.76846e-128	7.23895
871	SERPINH1	-1.37587	2.78357e-127	7.57684
7157	TP53	-1.69919	6.80174e-127	6.4303
2247	FGF2	-1.58103	1.19229e-126	4.83669
83461	CDCA3	-2.07099	7.04698e-126	4.91372
566	AZU1	-5.87482	2.45012e-125	2.99271
23594	ORC6	-1.68973	4.84379e-125	5.67159
55503	TRPV6	-1.70794	5.19817e-125	6.06991
157922	CAMSAP1	1.84137	9.05874e-125	5.80901
146956	EME1	-1.95011	3.07828e-123	4.41997
402569	KPNA7	2.73085	4.42422e-123	3.71374
6575	SLC20A2	1.40939	1.27212e-122	7.39155
134429	STARD4	1.92973	2.51942e-122	6.19564
101	ADAM8	2.1539	3.87543e-122	7.78364
64600	PLA2G2F	3.06135	1.11431e-121	3.25009
79789	CLMN	1.64693	2.98462e-121	6.54818
55143	CDCA8	-1.57657	3.16704e-121	5.8851
1031	CDKN2C	-2.12078	5.08271e-121	5.51125
3156	HMGCR	1.58433	6.54504e-121	7.73514
8553	BHLHE40	1.63305	8.39842e-121	8.01687
10170	DHRS9	2.22435	1.70461e-120	4.74497
55062	WIPI1	1.61436	1.874e-120	4.818
55107	ANO1	1.51113	4.16405e-120	8.59026
597	BCL2A1	3.0658	6.8382e-120	3.06621
2004	ELK3	1.54282	1.10429e-119	6.29418
9060	PAPSS2	-1.60792	2.04341e-119	4.89626
23401	FRAT2	-1.7114	1.48638e-118	5.26626
9001	HAP1	-1.90771	9.04642e-118	5.98106
26271	FBXO5	-1.9703	9.69062e-118	4.80777
3553	IL1B	1.63056	2.76349e-117	7.8926
4001	LMNB1	-2.05754	2.8285e-117	6.55963
1515	CTSV	-1.58551	4.56858e-117	6.08147
991	CDC20	-1.49579	7.69227e-116	7.53716
2194	FASN	3.17293	9.95923e-116	10.8687
6241	RRM2	-1.6053	4.0957e-115	7.01388
4288	MKI67	-1.66722	5.68686e-115	7.37379
3606	IL18	1.86673	8.41368e-115	5.67292
983	CDK1	-1.74535	2.29302e-112	6.67393
3569	IL6	-1.40647	4.49417e-112	4.78268
6888	TALDO1	1.30877	7.23225e-112	8.45731
4856	NOV	-1.59924	3.52207e-111	4.81443
9235	IL32	2.61889	3.25641e-110	4.13725
7398	USP1	-1.5767	5.7662e-110	6.74361
11009	IL24	3.37171	1.48568e-109	2.09689
10528	NOP56	-1.34002	3.31469e-109	8.3844
338322	NLRP10	3.4026	2.15948e-108	2.95201
5328	PLAU	1.27544	2.89493e-108	9.03806
56257	MEPCE	-1.59003	7.24482e-108	6.04591
4199	ME1	1.59628	8.53144e-108	6.37804
1854	DUT	-1.59103	1.03739e-107	6.67872
4879	NPPB	1.83033	1.68227e-107	2.47419
3936	LCP1	1.30046	6.31068e-107	8.63605
57402	S100A14	1.35875	9.38478e-107	9.36545
84296	GINS4	-1.69903	1.91399e-106	4.61169
51307	FAM53C	-1.27707	1.99976e-106	6.27241
100128966	LOC100128966	-1.27707	1.99976e-106	6.27241
284207	METRNL	2.02778	3.50478e-106	6.47661
6696	SPP1	1.747	6.02462e-106	6.51316
8614	STC2	-1.63259	6.38621e-106	6.20003
84532	ACSS1	-1.97091	1.3463e-105	3.55754
51512	GTSE1	-1.70053	2.78939e-105	5.42927
4688	NCF2	1.70866	7.36258e-104	4.65632
3337	DNAJB1	1.20612	9.07185e-104	7.72091
2052	EPHX1	-1.3674	1.6018e-103	6.19855
6309	SC5D	1.62089	1.75744e-103	5.88641
770	CA11	-1.4786	2.37817e-103	5.43495
9582	APOBEC3B	1.27941	3.37762e-103	7.17052
1163	CKS1B	-1.20389	7.10646e-103	7.75221
10460	TACC3	-1.61511	1.07471e-102	5.49966
2113	ETS1	1.39863	1.27565e-100	6.31124
9645	MICAL2	1.25715	4.20034e-100	6.23567
22891	ZNF365	1.89886	5.83013e-100	4.00075
83742	MARVELD1	-1.53769	2.51854e-99	5.79908
221393	ADGRF4	1.17077	8.22479e-99	6.52028
8721	EDF1	2.01469	1.30546e-98	7.18152
64114	TMBIM1	1.26813	1.38915e-98	8.68234
7379	UPK2	-1.54695	1.42032e-98	5.62708
80320	SP6	-1.40811	4.38551e-98	5.60047
145864	HAPLN3	-1.73055	8.3501e-98	5.60142
51203	NUSAP1	-1.56428	1.23673e-97	6.92576
990	CDC6	-1.34218	1.29579e-97	6.68894
1830	DSG3	1.61166	1.82914e-97	7.36498
330	BIRC3	2.42343	1.86916e-97	5.06899
163259	DENND2C	1.63015	2.79435e-97	4.78982
389136	VGLL3	1.2312	1.2018e-96	5.58178
4678	NASP	-1.40739	2.28998e-96	7.82605
4751	NEK2	-1.49239	2.59647e-96	5.91182
54567	DLL4	-3.01274	2.65287e-96	1.99705
2043	EPHA4	-2.68663	2.91152e-96	2.63074
57707	TLDC1	1.15436	3.87934e-96	6.59347
39	ACAT2	1.58324	7.80063e-96	6.44887
2121	EVC	2.6638	1.02715e-95	3.61583
205860	TRIML2	2.0701	1.16336e-95	3.66157
9620	CELSR1	2.34789	2.6451e-95	7.31993
400745	SH2D5	1.96388	4.60082e-95	4.64669
3306	HSPA2	-1.4552	5.68933e-95	6.24446
4174	MCM5	-1.88832	2.02083e-94	7.23414
3604	TNFRSF9	4.05292	3.59726e-94	2.99043
23266	ADGRL2	2.45415	5.57025e-94	2.9821
10079	ATP9A	1.42458	7.94866e-94	6.91072
90381	TICRR	-1.58338	1.39231e-93	4.95421
84632	AFAP1L2	1.27412	1.86181e-93	6.69798
11167	FSTL1	-1.17166	4.03315e-93	8.22745
108570035	LINP1	2.25068	6.9499e-93	3.83977
101927934	LINC01843	3.52293	1.70576e-92	4.335
8318	CDC45	-1.59595	4.26425e-92	5.46137
1717	DHCR7	2.04301	1.5006e-91	7.22433
56255	TMX4	-1.55505	1.5344e-91	4.46048
8412	BCAR3	1.34911	4.32776e-91	6.59702
374918	IGFL1	1.74831	6.14417e-91	3.96411
3433	IFIT2	-1.40023	1.55361e-90	8.07226
6790	AURKA	-1.21898	4.63421e-90	7.03652
1646	AKR1C2	1.48438	5.296e-89	6.02398
3833	KIFC1	-1.60897	1.62152e-88	5.88724
57405	SPC25	-2.04815	1.71292e-88	4.24805
4864	NPC1	1.25004	5.75476e-88	7.33901
89795	NAV3	2.3107	5.81245e-88	2.86438
3070	HELLS	-1.50314	1.08118e-87	5.58807
8544	PIR	1.54834	1.24663e-87	6.75051
84848	MIR503HG	-2.7012	1.30223e-87	2.26395
1364	CLDN4	1.43206	2.33126e-87	9.47707
4646	MYO6	1.26851	4.74702e-87	7.28258
1003	CDH5	2.15248	1.01516e-86	4.07599
91057	CCDC34	-1.38981	2.72581e-86	5.71244
4773	NFATC2	2.61073	3.19713e-86	2.47306
3423	IDS	1.28064	5.57462e-86	7.00349
7298	TYMS	-2.0094	6.82496e-86	4.4233
6703	SPRR2D	2.67645	1.61489e-85	3.40512
8479	HIRIP3	-1.6519	6.04901e-85	4.71326
9119	KRT75	2.06703	8.95738e-85	2.33921
9837	GINS1	-1.38603	1.24701e-84	5.56981
10535	RNASEH2A	-1.64769	1.45713e-84	5.70319
259266	ASPM	-1.65421	3.43504e-84	5.83056
285973	ATG9B	2.8348	4.58704e-84	2.74173
54908	SPDL1	-1.41543	5.73163e-84	5.3568
3214	HOXB4	-2.7071	9.58264e-84	1.96552
4171	MCM2	-1.42129	6.91752e-83	8.2348
64793	CEP85	1.21214	8.20582e-83	6.2682
111216280	LINC02577	-1.80552	1.70843e-82	3.56449
8322	FZD4	-1.73801	2.46643e-82	2.97579
994	CDC25B	-1.34832	3.16445e-82	7.96897
54478	PIMREG	-1.95424	4.32526e-82	3.98185
54058	C21orf58	-3.10318	1.40115e-81	3.83629
332	BIRC5	-1.75367	1.86733e-81	5.46833
51635	DHRS7	1.3048	1.94281e-81	5.99558
57540	DISP3	-3.48315	2.4705e-81	1.08917
79801	SHCBP1	-1.44279	2.63442e-81	5.30039
50854	C6orf48	-1.3116	3.13379e-81	6.42837
146909	KIF18B	-2.25696	2.42678e-80	5.83073
55588	MED29	-1.06955	8.06095e-80	6.11603
78995	C17orf53	-1.68535	1.56955e-79	4.09542
3162	HMOX1	1.32538	1.8149e-79	6.01006
7153	TOP2A	-1.25634	1.99503e-79	8.30032
8843	HCAR3	1.68533	2.73015e-79	4.45694
79844	ZDHHC11	-1.97357	3.45487e-79	2.35658
22809	ATF5	-1.50536	3.74393e-79	5.38454
8000	PSCA	1.80867	4.39969e-79	5.84925
10139	ARFRP1	1.98848	4.62892e-79	5.99574
824	CAPN2	1.0363	5.26436e-79	9.45048
80271	ITPKC	1.23385	7.30988e-79	5.97446
118429	ANTXR2	1.57263	7.32342e-79	5.43785
10230	NBR2	-1.69807	6.64598e-78	3.8703
207	AKT1	1.7839	9.81669e-78	6.8786
2932	GSK3B	1.24367	2.50442e-77	7.21705
23780	APOL2	-1.14357	2.57355e-77	6.65277
84798	C19orf48	-1.487	2.82838e-77	6.82337
55766	H2AFJ	-1.2067	3.39536e-77	6.62593
6256	RXRA	2.9645	3.49097e-77	7.34914
133686	NADK2	-1.65809	4.04939e-77	4.28613
3015	H2AFZ	-1.12134	9.21026e-77	8.74758
55388	MCM10	-1.82797	1.55293e-76	4.75596
79085	SLC25A23	1.32452	2.05901e-76	6.05033
338442	HCAR2	1.19431	5.83959e-76	5.71828
7062	TCHH	-2.36972	1.56551e-75	1.9294
574036	SERTAD4-AS1	-1.83264	3.44153e-75	2.71538
26525	IL36RN	1.47815	5.7784e-75	4.53872
9828	ARHGEF17	-1.76811	6.61131e-75	4.77405
80833	APOL3	-1.12674	9.69553e-75	5.75514
890	CCNA2	-1.51518	1.38513e-74	6.00806
57186	RALGAPA2	1.6839	1.63919e-74	4.8972
104326051	MAFA-AS1	-2.33658	2.89961e-74	2.08175
23603	CORO1C	1.06871	2.97337e-74	7.50513
639	PRDM1	2.00604	4.32681e-74	2.84267
80119	PIF1	-2.23167	4.62616e-74	4.5535
5293	PIK3CD	1.46756	1.2072e-73	5.00103
728431	LINC01137	1.88512	1.60383e-73	3.94774
81706	PPP1R14C	1.19904	1.75856e-73	6.06919
4301	AFDN	1.15699	1.96309e-73	7.35173
197322	ACSF3	1.9594	3.22495e-73	4.40361
200879	LIPH	1.25975	4.84463e-73	6.57789
55603	FAM46A	-1.09159	8.34449e-73	5.83007
4645	MYO5B	1.4769	1.18687e-72	5.89999
4051	CYP4F3	2.07043	1.75435e-72	3.40395
64061	TSPYL2	-1.4274	2.02909e-72	4.98896
993	CDC25A	-1.66897	2.22266e-72	4.06762
101929484	LINC01615	2.59491	3.57628e-72	1.93715
58476	TP53INP2	1.20931	4.53737e-72	5.25927
84953	MICALCL	2.05987	6.71509e-72	3.43791
5918	RARRES1	-2.59714	8.56374e-72	3.76719
6337	SCNN1A	1.1077	1.51688e-71	7.65909
4249	MGAT5	1.49024	1.78959e-71	5.28949
23306	NEMP1	-1.31253	1.9059e-71	5.98827
23151	GRAMD4	1.82282	2.34447e-71	5.59891
7083	TK1	-1.87717	3.11152e-71	7.90018
53343	NUDT9	1.44505	3.89299e-71	5.44296
5291	PIK3CB	1.39337	4.11787e-71	6.17974
56681	SAR1A	-0.93973	4.54558e-71	7.63091
1063	CENPF	-1.29151	5.11432e-71	6.87893
2146	EZH2	-1.37787	8.33869e-71	5.81702
168455	CCDC71L	-1.12914	1.10337e-70	4.80211
59277	NTN4	-1.04891	1.8088e-70	6.88349
5274	SERPINI1	-1.35309	1.99606e-70	4.07872
6240	RRM1	-1.15506	2.55499e-70	7.10989
11145	PLA2G16	1.32801	3.46998e-70	5.2208
157313	CDCA2	-1.61065	3.48901e-70	4.97082
7128	TNFAIP3	1.00752	8.26212e-70	8.61165
1490	CTGF	-1.44741	8.96271e-70	4.14932
1438	CSF2RA	3.24984	1.29923e-69	1.21256
84433	CARD11	1.77863	2.08865e-69	5.66557
64866	CDCP1	1.06144	3.26475e-69	7.11174
80223	RAB11FIP1	1.0131	4.94196e-69	7.46454
3832	KIF11	-1.36994	5.79399e-69	6.40365
7374	UNG	-1.55577	5.93302e-69	5.80553
672	BRCA1	-1.34948	8.93736e-69	5.69034
219743	TYSND1	-1.52312	9.7277e-69	6.12627
157570	ESCO2	-1.86238	1.01018e-68	5.54024
4717	NDUFC1	-1.10687	1.03905e-68	6.16053
4175	MCM6	-1.42937	1.13857e-68	6.07892
90417	KNSTRN	-1.02414	1.72891e-68	6.17788
7280	TUBB2A	-1.48256	2.82446e-68	5.22565
4598	MVK	1.5661	2.83338e-68	5.62465
4642	MYO1D	1.18704	3.83748e-68	6.89977
3694	ITGB6	1.45973	5.19774e-68	6.37468
100505984	LINC02478	1.45973	5.19774e-68	6.37468
284759	SIRPB2	1.93892	5.37176e-68	2.5588
147841	SPC24	-2.01407	6.16395e-68	3.95284
26256	CABYR	-1.52887	6.32621e-68	4.02474
7431	VIM	-1.6918	7.67272e-68	3.68603
1718	DHCR24	1.0908	1.21076e-67	9.65527
11046	SLC35D2	1.3521	2.43149e-67	4.63785
9414	TJP2	1.08981	3.98279e-67	7.51181
51478	HSD17B7	1.76244	5.9275e-67	4.24372
1645	AKR1C1	1.57722	6.17862e-67	5.68856
64785	GINS3	-1.19357	8.24463e-67	4.76401
81855	SFXN3	1.14461	8.79099e-67	5.59592
5650	KLK7	1.05571	9.95618e-67	6.58042
51422	PRKAG2	1.1872	1.01941e-66	5.36585
56938	ARNTL2	1.32622	1.17785e-66	6.38466
150274	HSCB	-1.53761	1.24762e-66	3.45441
3673	ITGA2	1.37529	1.67438e-66	7.68535
149773	APCDD1L-AS1	2.24735	1.69155e-66	2.59043
9493	KIF23	-1.25134	1.98231e-66	6.66205
5426	POLE	-1.42492	2.75811e-66	6.43842
51147	ING4	-1.32432	2.84906e-66	4.08714
83442	SH3BGRL3	1.31825	6.64398e-66	7.72295
3955	LFNG	-2.0952	6.82569e-66	3.07868
7343	UBTF	-1.10777	8.50696e-66	6.98866
9871	SEC24D	1.26641	9.01741e-66	5.38994
1956	EGFR	0.919211	1.11504e-65	10.9651
3321	IGSF3	1.10396	1.39123e-65	7.35132
5928	RBBP4	-1.18812	2.41862e-65	6.41594
79682	CENPU	-1.27573	2.82277e-65	6.23665
54939	COMMD4	-1.21344	3.55133e-65	6.07158
64423	INF2	2.38838	4.58752e-65	7.39003
84795	PYROXD2	-2.02127	4.80921e-65	3.94944
84661	DPY30	1.16615	5.21301e-65	6.1382
83463	MXD3	-1.60081	5.34401e-65	4.32513
3589	IL11	1.85349	6.02154e-65	3.53051
23499	MACF1	1.02046	7.95752e-65	6.70764
643314	KIAA0754	1.02046	7.95752e-65	6.70764
9700	ESPL1	-1.47134	8.31054e-65	5.52378
3149	HMGB3	-1.08906	1.00675e-64	6.38484
891	CCNB1	-1.07941	1.34082e-64	7.17691
1153	CIRBP	-1.09539	3.39283e-64	7.57702
3978	LIG1	-1.50638	3.46284e-64	6.0008
4616	GADD45B	-1.2817	4.07975e-64	5.49349
2026	ENO2	1.33048	1.23866e-63	5.27242
81890	QTRT1	-1.92379	1.29071e-63	5.00304
54680	ZNHIT6	1.41511	1.45923e-63	5.39614
81552	VOPP1	0.928821	1.51341e-63	8.4958
26147	PHF19	-1.35528	1.60675e-63	5.32747
6839	SUV39H1	-1.62673	1.95486e-63	4.22465
89801	PPP1R3F	-1.29217	2.10417e-63	3.61684
10293	TRAIP	-1.80055	2.54629e-63	3.7131
64151	NCAPG	-1.55572	4.33751e-63	5.27637
5982	RFC2	-1.13424	4.43052e-63	5.52833
5678	PSG9	2.17028	4.79107e-63	3.19817
10376	TUBA1B	-1.41655	4.91934e-63	8.11166
2318	FLNC	2.33641	4.98606e-63	2.43467
3713	IVL	1.72631	5.60334e-63	3.96891
2524	FUT2	1.77788	9.1987e-63	3.65519
26092	TOR1AIP1	1.27547	1.06219e-62	6.19784
2521	FUS	-1.11436	1.15078e-62	8.68674
81532	MOB2	1.6028	1.35565e-62	5.14617
85352	SHISAL1	2.08103	1.56466e-62	2.81778
3956	LGALS1	1.09718	2.18246e-62	8.81031
157638	FAM84B	0.99324	2.4127e-62	7.98705
4085	MAD2L1	-1.31337	7.40802e-62	6.06131
91614	DEPDC7	-1.86407	7.89582e-62	3.28752
54443	ANLN	-1.16878	1.07714e-61	7.4072
9069	CLDN12	1.4004	1.52735e-61	5.42447
23468	CBX5	-1.06164	1.96189e-61	6.97792
63874	ABHD4	1.12357	2.83814e-61	5.81603
3216	HOXB6	-1.91748	2.85033e-61	2.98804
9156	EXO1	-1.6295	3.03915e-61	4.54201
9133	CCNB2	-1.43542	3.295e-61	6.2837
7296	TXNRD1	1.18996	3.45968e-61	8.69301
3422	IDI1	1.40254	3.85067e-61	8.00708
57221	ARFGEF3	1.43487	3.98075e-61	4.8187
5782	PTPN12	1.0515	6.47193e-61	6.98996
7056	THBD	-1.17769	7.18693e-61	8.74031
58495	OVOL2	-3.07318	7.99351e-61	1.72892
326625	MMAB	1.3967	9.55244e-61	5.76492
6510	SLC1A5	-1.21347	1.00188e-60	8.26565
83695	RHNO1	-1.26661	1.01075e-60	5.0213
64968	MRPS6	-1.29365	1.38774e-60	4.60264
7082	TJP1	0.967533	1.40039e-60	7.50566
7410	VAV2	2.29813	1.43154e-60	5.16803
192666	KRT24	-2.48383	1.57991e-60	1.73702
55166	CENPQ	-1.40857	1.85362e-60	5.55026
5664	PSEN2	1.11417	2.04366e-60	4.83429
54742	LY6K	1.37088	2.25392e-60	6.54332
9982	FGFBP1	1.38931	2.33184e-60	7.12745
1033	CDKN3	-1.18063	2.47767e-60	5.63845
1719	DHFR	-1.71809	3.31914e-60	5.2777
81831	NETO2	-1.10717	5.58787e-60	6.91894
10263	CDK2AP2	-1.62253	6.98809e-60	6.66959
26227	PHGDH	-1.26101	1.0885e-59	7.64294
5983	RFC3	-1.41603	1.13122e-59	5.09279
84243	ZDHHC18	1.05501	1.57559e-59	6.26761
10625	IVNS1ABP	-1.14758	1.67067e-59	6.57665
9787	DLGAP5	-1.28033	1.77185e-59	6.06589
29893	PSMC3IP	-2.13937	2.34867e-59	3.57378
5791	PTPRE	1.43834	3.72142e-59	4.61429
2305	FOXM1	-1.23052	4.86642e-59	5.88658
64115	VSIR	0.978585	5.80634e-59	7.23714
7185	TRAF1	1.82315	7.72532e-59	3.49624
3229	HOXC13	-1.34715	1.0184e-58	4.66426
57650	CIP2A	-1.27503	1.03509e-58	5.72116
837	CASP4	1.07213	1.1041e-58	5.70805
8821	INPP4B	1.22322	1.26928e-58	6.12768
7112	TMPO	-1.20461	1.3875e-58	7.00925
100302401	RASAL2-AS1	-2.49709	1.97869e-58	1.89209
79172	CENPO	-1.41049	2.70305e-58	4.233
3429	IFI27	-0.88578	3.33586e-58	10.238
2517	FUCA1	-1.25841	3.55594e-58	5.62721
84675	TRIM55	1.50851	3.60054e-58	3.58195
6672	SP100	0.986766	4.47227e-58	6.84324
257397	TAB3	1.01574	7.18875e-58	6.33054
51704	GPRC5B	1.32921	7.71955e-58	5.02086
90861	JPT2	1.05119	8.2386e-58	7.68344
3290	HSD11B1	2.98665	8.27406e-58	1.45393
2876	GPX1	-1.34903	9.4354e-58	8.47922
2669	GEM	1.75082	9.65636e-58	3.03794
84261	FBXW9	-1.83787	1.16527e-57	3.09381
4794	NFKBIE	1.13873	1.32796e-57	6.44794
3557	IL1RN	0.995455	2.03679e-57	7.68279
64149	C17orf75	1.44896	2.19709e-57	4.79957
25818	KLK5	1.94392	2.4571e-57	3.04263
7139	TNNT2	-2.52324	2.77306e-57	2.93951
113157	RPLP0P2	2.17794	2.91909e-57	2.3082
7389	UROD	-1.07175	3.27217e-57	6.03907
5902	RANBP1	-0.940651	3.61373e-57	7.81748
10024	TROAP	-1.76093	3.69464e-57	5.45759
57153	SLC44A2	1.20858	3.88664e-57	7.71707
2624	GATA2	-1.75101	4.09184e-57	6.3187
7498	XDH	1.38476	5.15534e-57	5.22569
23204	ARL6IP1	-1.21127	6.54576e-57	8.24168
60	ACTB	0.964994	6.91863e-57	12.1929
2769	GNA15	1.34876	8.21734e-57	5.30509
2218	FKTN	1.8669	8.8163e-57	4.45181
284340	CXCL17	2.03109	9.51676e-57	3.36647
9775	EIF4A3	-0.883639	9.61085e-57	8.14295
5985	RFC5	-1.21605	9.66661e-57	5.27619
7477	WNT7B	2.03207	1.18806e-56	5.95175
9055	PRC1	-1.10391	1.24445e-56	6.87541
8914	TIMELESS	-0.949956	1.46281e-56	5.94437
8862	APLN	-3.59709	1.61438e-56	0.617815
57060	PCBP4	-1.71115	2.01923e-56	3.50679
9867	PJA2	1.23378	4.67407e-56	6.20614
4952	OCRL	1.28469	4.93161e-56	5.21136
23354	HAUS5	-1.60761	6.05058e-56	5.43453
10189	ALYREF	-1.09758	6.19927e-56	6.97249
91283	MSANTD3	1.42422	7.29531e-56	4.84246
51191	HERC5	-1.07051	7.54206e-56	6.58398
10241	CALCOCO2	1.02915	7.96902e-56	6.24768
80199	FUZ	-1.71635	8.03535e-56	3.473
8503	PIK3R3	-1.41981	1.35653e-55	3.43579
164091	PAQR7	-1.00065	1.45861e-55	5.592
7516	XRCC2	-1.94605	1.49701e-55	4.04648
79745	CLIP4	1.29907	1.95002e-55	7.075
27071	DAPP1	1.13086	2.0391e-55	6.10193
8438	RAD54L	-1.34664	2.16775e-55	4.73969
51514	DTL	-1.71262	2.30249e-55	5.06423
10550	ARL6IP5	1.06892	2.36204e-55	6.0825
9791	PTDSS1	-0.904466	2.44083e-55	7.27071
9734	HDAC9	1.33173	2.90482e-55	5.98988
55526	DHTKD1	-1.08511	3.05334e-55	5.61135
10614	HEXIM1	-1.16406	6.9064e-55	7.41619
124935	SLC43A2	-2.09813	8.97616e-55	3.94002
2182	ACSL4	1.11025	1.0675e-54	6.63957
57095	PITHD1	-0.93223	1.19946e-54	6.28565
56829	ZC3HAV1	-0.912154	1.32167e-54	6.78813
134285	TMEM171	0.950895	3.8013e-54	5.61846
133396	IL31RA	2.82446	6.26293e-54	1.95321
9180	OSMR	1.23093	6.84167e-54	6.96048
8543	LMO4	-0.893159	7.06051e-54	5.67807
92359	CRB3	0.911438	8.2147e-54	4.93569
10023	FRAT1	-2.01893	8.57662e-54	3.06178
4133	MAP2	1.61519	1.07712e-53	4.20094
81620	CDT1	-2.17604	1.37051e-53	5.24519
30000	TNPO2	-0.883763	1.43715e-53	6.14272
924	CD7	-2.92965	1.59113e-53	1.80285
163351	GBP6	1.41132	2.06942e-53	5.49828
7169	TPM2	-0.926998	3.1177e-53	8.26484
9319	TRIP13	-1.07618	3.9107e-53	5.8364
8411	EEA1	1.32514	4.16006e-53	5.35144
7450	VWF	1.80851	4.18248e-53	3.46591
80380	PDCD1LG2	1.87064	4.37016e-53	2.41073
81566	CSRNP2	-0.872662	4.46015e-53	5.77644
6016	RIT1	1.07967	4.82757e-53	5.45604
3687	ITGAX	2.72985	5.11265e-53	2.4125
5634	PRPS2	-1.10697	5.31244e-53	6.56057
23597	ACOT9	0.882447	5.43801e-53	6.12264
100124700	HOTAIR	-2.23305	5.87793e-53	2.43679
2730	GCLM	1.11693	7.26969e-53	7.29531
91107	TRIM47	1.2942	1.0243e-52	5.43684
64849	SLC13A3	-1.97482	1.15813e-52	2.27807
240	ALOX5	1.47955	1.20614e-52	3.64381
51154	MRTO4	-1.02654	1.54339e-52	6.60307
23132	RAD54L2	1.48403	1.56266e-52	4.27752
874	CBR3	-1.8488	1.66228e-52	2.86203
29948	OSGIN1	1.24622	2.04256e-52	4.62712
8061	FOSL1	1.29933	2.18372e-52	7.79825
4651	MYO10	0.93479	2.28519e-52	7.14474
1855	DVL1	2.2853	2.74486e-52	7.28203
26150	RIBC2	-2.25872	3.00311e-52	3.04485
23268	DNMBP	1.18418	3.11096e-52	5.16364
8120	AP3B2	-2.73185	3.37874e-52	2.29632
899	CCNF	-1.35303	4.87751e-52	5.02839
3237	HOXD11	-1.74534	5.26978e-52	2.88377
7204	TRIO	1.12678	5.70462e-52	7.08673
23397	NCAPH	-1.16651	7.04216e-52	5.43371
2224	FDPS	0.892264	7.65742e-52	7.76344
10965	ACOT2	-1.17142	1.01591e-51	4.95398
22924	MAPRE3	1.15853	1.81243e-51	4.74641
22822	PHLDA1	0.872579	2.36961e-51	8.03272
3590	IL11RA	-1.92359	2.3731e-51	4.2146
9208	LRRFIP1	0.889208	3.10869e-51	7.30509
51160	VPS28	1.27352	3.136e-51	6.47197
54509	RHOF	1.67096	3.35262e-51	3.78395
57348	TTYH1	2.02238	3.35262e-51	2.00582
730101	LOC730101	-1.74895	3.38251e-51	3.21208
100874366	HOXC13-AS	-1.39847	3.52708e-51	3.53473
63967	CLSPN	-1.47318	4.38711e-51	4.36572
18	ABAT	1.25473	5.68114e-51	3.86648
9091	PIGQ	2.7565	6.1174e-51	4.90222
3659	IRF1	-0.886725	6.9323e-51	6.9894
387103	CENPW	-1.02485	9.02907e-51	5.66165
4597	MVD	1.63728	1.36339e-50	7.17145
93621	MRFAP1	0.955234	1.76954e-50	7.26019
23310	NCAPD3	-0.983198	3.00462e-50	5.50822
113791	PIK3IP1	1.49421	3.56179e-50	4.50017
5833	PCYT2	1.46023	3.60057e-50	6.41846
27134	TJP3	1.45951	5.54838e-50	4.50917
121268	RHEBL1	-1.61961	6.53533e-50	3.12432
6497	SKI	1.97733	7.12542e-50	5.52841
6699	SPRR1B	2.12414	8.21995e-50	3.60222
79669	C3orf52	1.006	8.51878e-50	5.40907
3490	IGFBP7	-0.836042	9.10903e-50	7.76995
146713	RBFOX3	-2.12112	1.0081e-49	1.77244
84000	TMPRSS13	1.71136	1.28279e-49	3.76634
65993	MRPS34	1.18559	1.877e-49	6.51575
54676	GTPBP2	0.941725	2.06117e-49	8.25326
399474	TMEM200B	-1.47045	2.07447e-49	3.63201
646	BNC1	1.0489	2.42802e-49	6.30872
199713	NLRP7	1.83955	2.66249e-49	4.87438
716	C1S	-0.936651	2.84939e-49	6.65277
3775	KCNK1	0.891815	3.09926e-49	6.10753
51175	TUBE1	1.82002	3.88346e-49	3.92684
54361	WNT4	1.16479	4.16878e-49	4.77078
80315	CPEB4	0.989221	4.18249e-49	4.819
1466	CSRP2	-0.811731	4.21402e-49	5.26803
5465	PPARA	1.46218	4.44476e-49	4.74667
9134	CCNE2	-1.95325	4.62253e-49	3.02625
8685	MARCO	1.39056	5.09263e-49	3.17659
728	C5AR1	-1.73912	5.73833e-49	2.26861
114991	ZNF618	-1.34608	6.25865e-49	4.86102
23353	SUN1	0.809752	6.34627e-49	7.89725
25984	KRT23	1.31963	8.52195e-49	5.65707
140735	DYNLL2	-0.807959	9.13624e-49	8.3833
5210	PFKFB4	-1.21804	9.23996e-49	4.25456
1107	CHD3	-1.21312	1.05219e-48	6.66726
51109	RDH11	0.858498	1.23611e-48	7.26206
1738	DLD	1.0869	1.34712e-48	6.42402
27018	BEX3	-0.846437	1.4192e-48	7.21659
83596	BCL2L12	-1.44843	1.43624e-48	5.93903
8519	IFITM1	-1.02473	1.92589e-48	6.42247
23612	PHLDA3	1.40531	1.95877e-48	7.53806
2077	ERF	-1.26755	2.77651e-48	7.35247
83540	NUF2	-1.2467	2.79618e-48	5.94352
9858	PPP1R26	1.23325	3.11265e-48	5.68874
1595	CYP51A1	1.96531	3.6672e-48	3.93551
55329	MNS1	-1.4677	4.28417e-48	4.20277
56906	THAP10	-1.26497	4.48606e-48	3.4728
794	CALB2	1.12635	4.55893e-48	6.0987
79733	E2F8	-1.33649	4.71871e-48	4.89644
144535	CFAP54	-1.55006	4.77284e-48	2.5649
379	ARL4D	-1.18867	4.98716e-48	6.21089
5919	RARRES2	-3.44413	6.04719e-48	1.36548
100505854	APTR	-1.18895	9.79536e-48	3.74184
3570	IL6R	1.30288	1.21873e-47	3.99675
5055	SERPINB2	1.43489	1.56156e-47	8.90681
10482	NXF1	-1.13018	1.84783e-47	6.32922
8722	CTSF	-1.42944	1.94163e-47	2.66101
4091	SMAD6	-2.13151	1.96309e-47	2.80032
29028	ATAD2	-1.12871	1.99739e-47	7.30455
9411	ARHGAP29	1.05399	3.0578e-47	6.57542
285590	SH3PXD2B	1.27275	3.32828e-47	4.86035
51337	THEM6	1.7721	3.51863e-47	6.37928
51474	LIMA1	1.05889	3.76034e-47	7.67336
22974	TPX2	-0.945699	3.98764e-47	7.84827
117177	RAB3IP	0.927995	4.20086e-47	4.89426
84803	GPAT3	1.35857	4.33864e-47	4.95358
8630	HSD17B6	-1.73578	4.57257e-47	2.9831
4881	NPR1	2.411	4.71e-47	2.07995
5266	PI3	-1.30864	5.1295e-47	5.52842
51129	ANGPTL4	1.5044	5.24817e-47	2.9361
51363	CHST15	0.919143	5.80838e-47	6.03811
55770	EXOC2	1.22937	6.25174e-47	5.00408
8935	SKAP2	1.24133	6.43178e-47	5.81551
22995	CEP152	-1.43631	6.43621e-47	4.64976
90120	TMEM250	1.70217	6.73773e-47	5.74703
4256	MGP	-3.45063	7.78504e-47	0.293158
79643	CHMP6	2.14315	7.87608e-47	4.23312
5874	RAB27B	1.36162	8.45589e-47	5.13307
3552	IL1A	1.30853	9.2704e-47	8.24316
84842	HPDL	-2.09539	9.62019e-47	3.65167
3164	NR4A1	-1.20514	9.6556e-47	5.7492
440026	TMEM41B	1.00388	9.80784e-47	6.2679
196527	ANO6	1.00029	1.07819e-46	6.3684
6507	SLC1A3	-1.09797	1.15304e-46	4.56539
147664	ERVV-1	5.60116	1.53015e-46	0.0936765
65983	GRAMD2B	1.11278	1.66837e-46	5.61437
26278	SACS	1.75024	1.74207e-46	3.57744
5880	RAC2	1.35666	2.38924e-46	5.94707
27258	LSM3	-0.914509	2.58874e-46	5.89167
162514	TRPV3	1.72455	3.03661e-46	2.69014
3146	HMGB1	-0.797696	3.97923e-46	8.67591
7272	TTK	-1.17808	5.04422e-46	5.82231
8635	RNASET2	-0.965059	5.37063e-46	5.54524
131118	DNAJC19	1.05396	5.93892e-46	6.25045
2512	FTL	0.909307	6.41934e-46	11.2765
6002	RGS12	1.96729	6.51115e-46	4.41941
2057	EPOR	-1.61893	7.2686e-46	2.36149
6580	SLC22A1	2.53742	1.13879e-45	1.01093
1282	COL4A1	-0.925631	1.17657e-45	6.56108
2189	FANCG	-1.04183	1.23335e-45	4.75493
81037	CLPTM1L	0.89606	1.23498e-45	7.03459
84057	MND1	-1.72923	1.35061e-45	3.93217
11282	MGAT4B	1.05914	1.6956e-45	7.68597
9232	PTTG1	-1.0875	1.72572e-45	6.32544
25831	HECTD1	1.04131	1.73859e-45	6.89905
1302	COL11A2	-1.56775	2.15318e-45	2.91642
344887	NMRAL2P	2.2008	2.23463e-45	2.80547
79075	DSCC1	-1.34213	3.14075e-45	4.83812
51429	SNX9	0.941656	3.64944e-45	6.69669
8609	KLF7	1.08298	4.17741e-45	5.93147
79622	SNRNP25	-1.01026	4.32299e-45	5.15532
3620	IDO1	-1.18036	4.40598e-45	5.19275
4913	NTHL1	1.69279	4.49919e-45	4.27924
1650	DDOST	-0.874744	4.83909e-45	8.82091
80742	PRR3	-1.18811	5.53428e-45	4.93588
23521	RPL13A	-0.808132	5.74089e-45	10.635
100128338	FAM83H-AS1	1.71217	5.93378e-45	5.3299
7818	DAP3	0.909032	7.01782e-45	7.0436
3621	ING1	-0.881325	9.82098e-45	5.81738
84231	TRAF7	1.33543	1.26189e-44	6.91631
283638	CEP170B	2.35151	1.48511e-44	7.24193
51268	PIPOX	-2.14705	1.55088e-44	1.17748
9050	PSTPIP2	1.14874	1.66696e-44	5.16328
10461	MERTK	1.1774	2.01611e-44	3.78865
2887	GRB10	-1.08072	2.52354e-44	4.58337
79443	FYCO1	1.29065	2.88608e-44	4.72686
6553	SLC9A5	-1.7461	4.02668e-44	2.42841
348235	SKA2	-0.881006	5.13579e-44	6.72469
25855	BRMS1	-0.949001	5.77015e-44	6.43413
6646	SOAT1	0.912405	6.42578e-44	6.68753
3437	IFIT3	-0.987589	6.82006e-44	8.71628
57146	TMEM159	0.904471	7.31012e-44	5.93569
3098	HK1	0.97807	7.85667e-44	7.44071
163702	IFNLR1	1.07095	9.13622e-44	4.81439
378108	TRIM74	-1.87609	1.01643e-43	1.34679
341208	HEPHL1	1.80296	1.30031e-43	2.62328
147166	TRIM16L	1.10223	1.3491e-43	5.40307
388324	INCA1	-2.38737	1.45736e-43	1.6023
10857	PGRMC1	-0.87316	1.82317e-43	7.27347
8853	ASAP2	1.14424	2.08973e-43	5.74272
10040	TOM1L1	1.21182	2.39917e-43	4.93309
5270	SERPINE2	-0.961732	2.53637e-43	4.40733
2791	GNG11	-1.25873	2.5901e-43	3.1657
84941	HSH2D	1.00331	3.03343e-43	4.17313
4815	NINJ2	-2.24755	3.2122e-43	1.29359
1152	CKB	-1.43048	3.4241e-43	4.70707
11020	IFT27	-0.898074	3.62254e-43	4.60968
3215	HOXB5	-2.14584	3.8481e-43	1.83459
23649	POLA2	-1.00603	3.87042e-43	5.2393
23598	PATZ1	-1.21564	4.48626e-43	4.94853
5763	PTMS	-1.2395	5.18659e-43	7.17557
89910	UBE3B	-0.836952	5.98819e-43	6.02072
23348	DOCK9	0.872863	6.98284e-43	6.18346
80152	CENPT	-1.39439	7.03855e-43	6.01552
10487	CAP1	0.850685	7.44648e-43	9.37697
4233	MET	1.12824	8.85299e-43	7.92707
25878	MXRA5	-0.953975	9.26496e-43	5.14465
80178	TEDC2	-2.03335	9.56628e-43	3.19875
254102	EHBP1L1	0.872272	1.00244e-42	7.83619
10723	SLC12A7	1.32907	1.12183e-42	5.82608
3198	HOXA1	1.11293	1.23399e-42	4.17266
6538	SLC6A11	-1.21154	1.23399e-42	4.28818
64118	DUS1L	1.23818	1.30204e-42	6.99669
23270	TSPYL4	-1.10589	1.70413e-42	4.82499
64081	PBLD	-1.90757	1.97053e-42	3.3302
1890	TYMP	1.18952	2.08445e-42	7.30456
91703	ACY3	-2.66073	2.09224e-42	1.38523
84002	B3GNT5	1.05972	2.37209e-42	6.1895
1808	DPYSL2	1.66849	3.05549e-42	4.54017
3320	HSP90AA1	0.941933	4.11338e-42	11.0621
400	ARL1	1.06688	5.57106e-42	5.98243
25901	CCDC28A	-0.966607	6.99137e-42	4.90146
83990	BRIP1	-1.45056	8.8925e-42	4.27955
10554	AGPAT1	-1.25109	9.71536e-42	4.21174
4801	NFYB	-1.21707	9.86968e-42	4.92609
55591	VEZT	1.01221	1.03591e-41	6.22915
54555	DDX49	-1.09902	1.046e-41	4.97694
5097	PCDH1	1.16609	1.10371e-41	7.78023
9862	MED24	-1.15881	1.11419e-41	6.37027
57804	POLD4	1.04931	1.26998e-41	4.85251
7975	MAFK	1.51693	1.46386e-41	5.43668
115811	IQCD	-1.04261	1.66531e-41	3.48639
1026	CDKN1A	0.804738	1.74239e-41	8.2547
8436	CAVIN2	-1.16535	1.88928e-41	4.4644
56339	METTL3	-1.01329	2.30808e-41	5.2042
5257	PHKB	1.21217	2.64726e-41	5.95923
5333	PLCD1	1.41242	2.83595e-41	3.5987
412	STS	-0.950944	2.9315e-41	5.00194
79413	ZBED2	2.31443	2.94008e-41	2.78577
100128893	GATA6-AS1	-1.90608	3.05202e-41	1.87617
10458	BAIAP2	1.18016	3.35623e-41	6.82554
5284	PIGR	-1.58596	3.44862e-41	5.60313
11158	RABL2B	-1.09009	3.5043e-41	5.37098
11343	MGLL	0.896047	3.56026e-41	6.37065
5347	PLK1	-1.05766	3.78037e-41	6.73101
9466	IL27RA	1.30282	3.90906e-41	5.07053
7045	TGFBI	-0.732659	3.91036e-41	10.001
54836	BSPRY	1.27797	4.03686e-41	4.25056
1192	CLIC1	0.737276	4.2289e-41	8.44193
56997	COQ8A	-1.05672	4.89122e-41	4.93379
55966	AJAP1	2.19604	5.43337e-41	3.1789
6901	TAZ	1.39646	5.56498e-41	5.2831
7850	IL1R2	2.15591	5.69392e-41	2.10483
10116	FEM1B	1.01865	6.29807e-41	7.01956
84915	FAM222A	-2.07112	6.34878e-41	2.64456
7026	NR2F2	-0.927544	6.40113e-41	7.12779
84445	LZTS2	-1.25005	8.54646e-41	6.49345
9525	VPS4B	0.85363	8.78533e-41	7.48657
83439	TCF7L1	-1.8718	9.31705e-41	3.31358
80323	CCDC68	1.23618	9.74932e-41	4.27955
10485	C1orf61	-1.46135	9.81938e-41	3.94786
1802	DPH2	-0.911526	1.03993e-40	5.53159
2801	GOLGA2	0.747576	1.10074e-40	6.5237
2752	GLUL	-0.727931	1.30984e-40	8.69457
9265	CYTH3	0.779908	1.37517e-40	7.08307
79772	MCTP1	1.5068	1.42325e-40	3.42728
7163	TPD52	0.829236	1.75681e-40	6.7047
219537	SMTNL1	-2.11063	1.77529e-40	2.10508
5781	PTPN11	0.896359	2.09386e-40	7.55797
360	AQP3	-0.816874	2.53006e-40	7.30659
3797	KIF3C	1.10628	2.78252e-40	4.7382
29781	NCAPH2	-1.0372	3.15628e-40	6.42323
91775	NXPE3	0.989926	3.88398e-40	5.72957
79019	CENPM	-1.4759	4.1619e-40	4.03746
10020	GNE	0.975658	4.23258e-40	5.74424
6843	VAMP1	-1.97526	4.69803e-40	2.86025
163175	LGI4	-1.60009	4.70669e-40	3.93313
2634	GBP2	1.10288	5.32221e-40	5.62681
10383	TUBB4B	-0.876498	6.37194e-40	8.99346
10184	LHFPL2	0.921512	6.45664e-40	5.08251
4534	MTM1	0.986923	6.53186e-40	4.85897
11144	DMC1	-2.52565	6.73521e-40	1.84288
55103	RALGPS2	1.19386	7.11763e-40	6.27974
51163	DBR1	-0.769158	7.71521e-40	5.64546
55785	FGD6	1.09717	9.08535e-40	5.15752
5339	PLEC	1.88907	9.39711e-40	8.98452
5923	RASGRF1	1.20149	1.14184e-39	4.52038
84904	ARHGEF39	-1.63949	1.2562e-39	3.77873
8500	PPFIA1	0.713014	1.31157e-39	9.6872
63943	FKBPL	-1.27015	1.32603e-39	3.61157
143	PARP4	1.07509	1.53804e-39	6.02821
1933	EEF1B2	-0.849071	2.07581e-39	7.50025
64393	ZMAT3	1.30764	2.17674e-39	4.21415
987	LRBA	1.19835	2.17674e-39	5.82112
346389	MACC1	0.966978	2.43678e-39	6.56491
2053	EPHX2	-1.1925	2.65863e-39	4.65002
5148	PDE6G	-2.52212	3.0097e-39	1.00583
284403	WDR62	-1.59702	3.0664e-39	4.12214
57035	RSRP1	-1.26867	3.21299e-39	6.24846
55179	FAIM	-1.03795	3.23168e-39	4.46104
3632	INPP5A	1.44534	3.36559e-39	3.96268
29967	LRP12	1.09329	3.52489e-39	4.39701
26001	RNF167	-0.792144	4.35255e-39	6.21898
80217	CFAP43	-1.80508	5.19372e-39	2.45876
2591	GALNT3	0.885695	5.28307e-39	7.0384
54532	USP53	1.0009	5.56482e-39	5.75457
8773	SNAP23	0.897251	5.9587e-39	5.31556
55215	FANCI	-0.894698	7.12476e-39	6.84644
1474	CST6	0.828389	7.22328e-39	4.09137
130340	AP1S3	1.09982	7.64622e-39	4.663
55911	APOBR	-1.77262	7.64622e-39	1.46415
64781	CERK	1.09999	8.02677e-39	5.31551
56992	KIF15	-1.4933	8.62303e-39	3.7267
7023	TFAP4	-1.46996	8.6443e-39	5.00458
348654	GEN1	-1.57552	1.01753e-38	4.55468
23138	N4BP3	1.43795	1.07883e-38	4.33842
441951	ZFAS1	-0.966772	1.16306e-38	7.57934
1993	ELAVL2	-1.21583	1.16531e-38	4.07612
2889	RAPGEF1	1.00989	1.16917e-38	5.87083
29089	UBE2T	-1.1596	1.20288e-38	5.61658
4725	NDUFS5	0.784217	1.55832e-38	8.15044
374877	TEX45	-2.90261	1.56532e-38	0.410745
10098	TSPAN5	1.13568	1.69844e-38	5.25342
5688	PSMA7	0.843747	1.71038e-38	8.93079
100507127	LINC00707	1.36373	1.74784e-38	3.35212
6905	TBCE	0.93454	1.8461e-38	5.99951
50506	DUOX2	-1.83163	1.88185e-38	4.29095
23593	HEBP2	0.790343	2.14233e-38	7.59174
11274	USP18	-0.76779	2.25892e-38	5.93432
2709	GJB5	1.29799	2.275e-38	4.71714
4144	MAT2A	-0.870179	2.32011e-38	7.15401
2778	GNAS	-0.864023	2.33563e-38	9.05275
3934	LCN2	-0.915756	2.37047e-38	8.61037
6495	SIX1	-1.3162	2.70001e-38	4.29967
56975	FAM20C	1.91126	2.94974e-38	6.407
79792	GSDMD	0.99066	2.98575e-38	6.55285
57799	RAB40C	1.8258	3.03017e-38	5.17117
5673	PSG5	1.69639	3.05544e-38	2.23878
10403	NDC80	-1.29376	3.07044e-38	5.24256
10541	ANP32B	-0.767486	3.3536e-38	7.57759
11159	RABL2A	-1.75526	3.57135e-38	3.5363
11214	AKAP13	0.926252	3.69079e-38	6.34778
857	CAV1	-0.950597	4.07516e-38	8.7201
55614	KIF16B	1.09609	6.26265e-38	5.1294
1371	CPOX	0.789659	6.32153e-38	6.37911
10155	TRIM28	-1.1439	6.49268e-38	9.13976
4998	ORC1	-1.38733	6.97315e-38	4.17788
3397	ID1	-0.820381	7.2187e-38	8.06351
101927171	LINC01564	2.78823	7.61293e-38	1.4231
754	PTTG1IP	0.797576	8.63406e-38	8.64972
26273	FBXO3	0.816482	8.81698e-38	5.80277
2956	MSH6	-0.82815	1.01916e-37	6.3607
641	BLM	-1.27451	1.03677e-37	4.5767
50618	ITSN2	0.980074	1.06855e-37	5.21671
80311	KLHL15	-1.22223	1.21134e-37	4.23551
10497	UNC13B	1.32506	1.30873e-37	3.57373
201255	LRRC45	-1.40864	1.37653e-37	5.76804
23677	SH3BP4	0.786672	1.43982e-37	7.21275
6801	STRN	0.873562	1.47183e-37	5.6641
604	BCL6	-0.800322	1.5723e-37	5.08628
7168	TPM1	-0.718271	1.73164e-37	7.88888
1130	LYST	0.914868	1.77422e-37	5.32273
3068	HDGF	-0.750183	2.26713e-37	9.42691
23586	DDX58	-0.870326	2.32692e-37	7.10853
84310	C7orf50	1.55608	2.56424e-37	6.74808
93058	COQ10A	-0.994642	2.62638e-37	3.35874
84659	RNASE7	1.07347	2.72935e-37	4.79267
54462	CCSER2	0.89814	2.82542e-37	5.12467
27085	MTBP	-1.43357	3.01505e-37	4.58036
100128191	TMPO-AS1	-2.34859	3.03957e-37	2.01785
5888	RAD51	-1.20736	3.26148e-37	4.85211
4261	CIITA	-1.6305	3.49907e-37	3.17526
29127	RACGAP1	-0.928284	3.60343e-37	6.27746
6717	SRI	0.901838	3.73209e-37	6.55621
56915	EXOSC5	-1.2471	3.81472e-37	5.25325
55057	CRYBG2	1.25352	4.3895e-37	5.96552
26286	ARFGAP3	0.835328	4.517e-37	6.24805
138716	RPP25L	-0.928977	4.65553e-37	5.08619
9749	PHACTR2	0.907017	4.84334e-37	5.69905
79132	DHX58	-0.873924	4.86306e-37	5.30932
3838	KPNA2	-0.821296	5.616e-37	7.62786
387882	C12orf75	1.09544	5.91462e-37	3.8769
221150	SKA3	-1.16767	5.9209e-37	4.04814
3428	IFI16	0.92952	6.18341e-37	7.47125
100506658	OCLN	0.912688	6.39528e-37	5.29816
26519	TIMM10	-1.18121	7.62021e-37	5.68544
55915	LANCL2	-0.768271	7.9975e-37	6.509
57630	SH3RF1	0.826037	8.88618e-37	5.32326
4884	NPTX1	-2.10779	9.90125e-37	1.10639
105376382	LOC105376382	2.63663	1.01519e-36	3.13698
55620	STAP2	0.972417	1.06917e-36	5.51698
196403	DTX3	-1.22271	1.30128e-36	4.57754
4343	MOV10	-0.780713	1.70706e-36	7.19343
11098	PRSS23	-0.78442	2.21746e-36	6.73537
170690	ADAMTS16	2.31142	2.31576e-36	1.92812
54884	RETSAT	0.773564	2.79295e-36	5.82736
6502	SKP2	-1.25723	2.79295e-36	4.93598
201725	C4orf46	-1.39433	2.93293e-36	4.11079
64431	ACTR6	1.09883	4.66898e-36	6.4973
9675	TTI1	-0.787444	4.71048e-36	5.55474
84326	METTL26	1.73188	4.79513e-36	5.73396
1803	DPP4	0.753132	5.02404e-36	5.00691
4283	CXCL9	-2.24781	5.18348e-36	1.12992
116138	KLHDC3	-0.747538	5.43097e-36	8.17046
80010	RMI1	-1.17217	5.48886e-36	4.30997
285989	ZNF789	-1.34418	5.75265e-36	3.33812
79155	TNIP2	0.901697	6.07708e-36	5.78486
1737	DLAT	1.05808	6.74719e-36	5.55671
163688	CALML6	-2.92675	6.88732e-36	0.587132
54865	GPATCH4	-0.784027	7.32541e-36	5.78784
995	CDC25C	-1.73401	7.66679e-36	4.00128
9666	DZIP3	-0.936636	7.98136e-36	3.98886
8417	STX7	0.89995	8.29937e-36	5.45045
48	ACO1	0.881835	8.4823e-36	5.76626
5999	RGS4	2.12071	1.01827e-35	1.63981
6666	SOX12	-1.74163	1.02555e-35	5.39675
284348	LYPD5	-1.03636	1.32991e-35	3.99269
6990	DYNLT3	0.932453	1.47256e-35	5.39574
23177	CEP68	-0.918283	1.50435e-35	4.31742
51528	JKAMP	0.847327	1.50497e-35	5.75589
5372	PMM1	-0.929813	1.64693e-35	4.67351
340719	NANOS1	-0.923069	1.74606e-35	4.81261
122830	NAA30	0.813579	1.77437e-35	5.56726
63939	FAM217B	1.25505	1.84313e-35	3.99317
6949	TCOF1	-0.814041	2.15552e-35	7.66058
3236	HOXD10	-1.02771	2.24265e-35	5.00107
65009	NDRG4	1.06443	2.34966e-35	4.64591
4691	NCL	-0.6471	2.42021e-35	10.0099
10960	LMAN2	-0.740437	2.42799e-35	7.93374
4071	TM4SF1	0.995282	2.62623e-35	8.95198
54820	NDE1	-0.804134	2.70129e-35	5.07555
29922	NME7	1.21552	2.84013e-35	4.8236
5984	RFC4	-0.858425	2.88392e-35	6.41835
9928	KIF14	-1.06699	3.32959e-35	5.25876
80331	DNAJC5	0.815673	3.36528e-35	7.65906
54107	POLE3	-0.932328	3.36528e-35	6.23904
317749	DHRS4L2	-1.31545	3.59799e-35	4.06466
9980	DOPEY2	1.01287	3.90603e-35	5.01347
1316	KLF6	1.00542	4.145e-35	8.08794
55247	NEIL3	-1.75292	4.145e-35	3.44205
150696	PROM2	0.943058	4.48549e-35	8.44071
83638	C11orf68	1.10042	4.57222e-35	5.85075
9330	GTF3C3	0.956363	4.69734e-35	5.77349
51477	ISYNA1	-1.29635	5.50908e-35	5.56618
28514	DLL1	-1.22225	5.79192e-35	5.26704
93323	HAUS8	-1.48555	6.098e-35	3.85751
7391	USF1	-0.738276	6.40056e-35	6.18109
80184	CEP290	1.45886	6.46312e-35	4.56923
79056	PRRG4	0.89575	6.51239e-35	5.31044
1479	CSTF3	-0.946165	6.79489e-35	5.83476
2036	EPB41L1	-0.756643	7.39483e-35	7.16647
359948	IRF2BP2	0.782567	7.56584e-35	7.08386
3790	KCNS3	2.21698	8.06502e-35	1.81626
1487	CTBP1	1.14935	8.32912e-35	6.22134
10565	ARFGEF1	0.896722	9.04332e-35	6.47827
1024	CDK8	1.33761	1.189e-34	3.755
308	ANXA5	0.712355	1.19946e-34	8.15115
55536	CDCA7L	-0.917793	1.20479e-34	5.69601
1164	CKS2	-0.981753	1.21143e-34	6.32683
1267	CNP	-0.772779	1.31578e-34	7.09803
347240	KIF24	-1.16394	1.49348e-34	3.46408
3664	IRF6	0.728134	1.51072e-34	8.32311
440944	THUMPD3-AS1	-1.13396	1.72881e-34	4.44216
7726	TRIM26	-0.852227	1.73855e-34	6.68835
126299	ZNF428	-1.36535	1.83987e-34	3.99628
131583	FAM43A	-1.06685	2.34671e-34	3.90213
2040	STOM	-0.895993	2.43446e-34	6.3814
57140	RNPEPL1	1.54462	2.79877e-34	5.46764
23516	SLC39A14	0.861971	2.83328e-34	6.91405
6650	CAPN15	2.67795	3.06951e-34	6.84891
3572	IL6ST	0.889569	3.13541e-34	6.56186
64770	CCDC14	-1.10283	3.74064e-34	6.61925
115207	KCTD12	-0.697085	3.74064e-34	7.16947
56256	SERTAD4	-1.10351	4.98486e-34	4.4817
1497	CTNS	-1.03122	5.64116e-34	4.24838
1187	CLCNKA	-2.10486	5.64281e-34	2.32018
55159	RFWD3	-0.680148	5.73389e-34	6.11297
23095	KIF1B	0.882689	5.77469e-34	6.09894
8237	USP11	-0.950784	5.79038e-34	6.83797
64121	RRAGC	0.863599	6.74387e-34	6.23674
85301	COL27A1	-1.28204	7.47136e-34	7.05985
122953	JDP2	-0.986255	7.8913e-34	5.06488
6748	SSR4	-0.746729	8.71956e-34	7.36833
84572	GNPTG	-0.892553	9.56641e-34	6.2029
10280	SIGMAR1	-0.858501	1.0361e-33	6.44143
1773	DNASE1	-0.958659	1.04683e-33	4.03425
60370	AVPI1	-0.912411	1.06269e-33	6.40677
1052	CEBPD	-1.40959	1.12127e-33	5.13512
1072	CFL1	-0.883706	1.15123e-33	10.0412
6721	SREBF2	0.87827	1.21609e-33	8.37312
79098	C1orf116	0.705305	1.24752e-33	7.79311
301	ANXA1	0.873246	1.33362e-33	9.80733
26586	CKAP2	-1.0472	1.3724e-33	5.35932
5777	PTPN6	-0.968276	1.3839e-33	5.80169
5571	PRKAG1	0.96526	1.44802e-33	5.64733
10434	LYPLA1	1.05009	1.59741e-33	6.42734
57111	RAB25	0.89926	1.61247e-33	6.25207
9918	NCAPD2	-0.89926	1.67879e-33	7.05695
64773	PCED1A	-1.22862	2.32073e-33	6.68613
51232	CRIM1	-0.728856	2.34346e-33	6.56144
55621	TRMT1	-1.12174	2.40774e-33	5.68205
51426	POLK	1.26371	2.47108e-33	4.13152
1747	DLX3	-1.57238	2.54176e-33	1.98553
200205	IBA57	-1.05623	2.95378e-33	3.82811
9903	KLHL21	1.0563	3.00602e-33	6.6335
51141	INSIG2	0.927	3.26719e-33	5.23169
29965	CDIP1	-1.02676	3.52975e-33	4.7639
2335	FN1	0.701249	3.6025e-33	9.08991
374887	YJEFN3	-1.52707	3.73811e-33	3.83559
102724908	LOC102724908	-1.13767	3.73958e-33	2.81915
125965	COX6B2	1.41091	4.00515e-33	4.99047
441191	RNF216P1	1.31169	4.2134e-33	3.5464
5757	PTMA	-0.697226	4.2243e-33	10.5177
728026	LOC728026	-0.697226	4.2243e-33	10.5177
79710	MORC4	-0.998788	4.24779e-33	5.06018
107985209	LOC107985209	-2.3958	4.483e-33	1.21582
9738	CCP110	-0.944914	4.73017e-33	5.62081
63922	CHTF18	-1.64745	5.10466e-33	7.09531
5327	PLAT	1.1112	5.27628e-33	4.87235
7049	TGFBR3	1.57532	5.80275e-33	2.82348
57082	KNL1	-1.02006	6.18016e-33	4.86466
5774	PTPN3	0.899738	6.33832e-33	5.23546
54892	NCAPG2	-0.891811	6.35442e-33	6.15156
5877	RABIF	0.933836	6.87773e-33	4.20144
337867	UBAC2	0.891846	7.3297e-33	6.36275
6238	RRBP1	0.763147	8.18905e-33	9.26316
56970	ATXN7L3	0.755121	9.11536e-33	6.82419
7320	UBE2B	0.827308	9.46228e-33	6.82967
23051	ZHX3	1.20175	9.62649e-33	4.21594
51719	CAB39	0.87925	1.11195e-32	7.3447
23404	EXOSC2	-0.832182	1.13469e-32	5.42983
7453	WARS	-0.694613	1.14145e-32	8.40696
261726	TIPRL	0.957499	1.1811e-32	5.92502
9088	PKMYT1	-1.90502	1.2631e-32	6.37964
90853	SPOCD1	1.02316	1.2631e-32	7.27952
166929	SGMS2	0.865959	1.30979e-32	5.35776
9107	MTMR6	1.37873	1.30994e-32	4.32144
9267	CYTH1	0.823681	1.46172e-32	6.28429
1832	DSP	0.71852	1.47072e-32	8.15111
340390	WDR97	-1.54876	1.68032e-32	1.71634
57657	HCN3	-1.43039	1.70537e-32	3.58853
51729	WBP11	-0.741637	1.74087e-32	6.47155
10370	CITED2	-1.04401	1.88572e-32	6.51163
56666	PANX2	1.80858	1.96812e-32	4.48991
79047	KCTD15	-1.30299	1.99447e-32	4.44492
51200	CPA4	0.728896	2.05651e-32	4.69976
2537	IFI6	-0.855594	2.43732e-32	9.04312
55276	PGM2	0.882844	2.44306e-32	5.56388
51761	ATP8A2	2.2816	2.62598e-32	0.560483
6788	STK3	1.00762	2.96114e-32	5.78851
283987	HID1	1.0072	3.26835e-32	4.5436
23475	QPRT	2.33806	3.28583e-32	1.91465
105369247	LOC105369247	2.33806	3.28583e-32	1.91465
57552	NCEH1	0.802377	3.49371e-32	6.44998
3020	H3F3A	-0.717819	3.63047e-32	7.69995
2793	GNGT2	3.54261	3.7809e-32	-0.295854
122786	FRMD6	0.702594	3.85355e-32	6.47129
3881	KRT31	1.47613	4.96636e-32	3.07442
23636	NUP62	-0.858933	5.10088e-32	6.61397
29960	MRM2	-0.733805	5.25815e-32	5.86758
92667	MGME1	-0.800492	5.31497e-32	6.14283
57619	SHROOM3	0.774096	5.61373e-32	6.62203
28976	ACAD9	-0.694593	5.8457e-32	6.60397
57116	ZNF695	-1.40304	6.06467e-32	2.40115
9656	MDC1	-0.75809	6.30693e-32	6.57764
93974	ATPIF1	-0.710412	6.7598e-32	8.07631
6397	SEC14L1	0.868612	7.05669e-32	5.87926
125228	FAM210A	0.85888	7.10259e-32	5.03833
5155	PDGFB	1.13593	7.12735e-32	4.70645
678655	CD27-AS1	-1.35302	7.55493e-32	3.85092
151246	SGO2	-1.25917	8.07648e-32	4.78724
85302	FBF1	-1.06517	8.70746e-32	3.47656
100131187	TSTD1	0.872098	8.97056e-32	5.47689
55968	NSFL1C	0.714975	9.2552e-32	7.74196
8710	SERPINB7	2.01843	9.36983e-32	2.33558
24137	KIF4A	-0.948751	9.72797e-32	5.39217
55184	DZANK1	-1.0256	9.84907e-32	3.38574
9351	SLC9A3R2	1.44922	1.27165e-31	5.45281
5899	RALB	0.738303	1.38661e-31	6.84894
64283	ARHGEF28	0.922821	1.39782e-31	5.002
400759	GBP1P1	-1.1935	1.46821e-31	3.10261
310	ANXA7	0.885695	1.54193e-31	7.00182
29105	CFAP20	-0.740075	1.78209e-31	5.88016
23234	DNAJC9	-1.01972	1.80506e-31	4.27067
4909	NTF4	-1.03802	1.82934e-31	4.10474
374786	EFCAB5	-1.79227	1.83594e-31	1.65198
81606	LBH	-1.28056	2.00249e-31	3.0092
5908	RAP1B	0.874739	2.03973e-31	6.88039
2764	GMFB	1.03052	2.22909e-31	6.40526
140576	S100A16	0.745959	2.48533e-31	8.39101
22821	RASA3	1.89833	2.55501e-31	3.52515
56937	PMEPA1	0.802772	2.58267e-31	6.81659
2184	FAH	1.00797	2.63798e-31	5.07017
22953	P2RX2	-3.78733	2.77159e-31	-0.381744
51171	HSD17B14	-1.27205	2.89863e-31	2.01432
343099	CCDC18	-1.34187	3.08646e-31	3.7647
253635	GPATCH11	1.12678	4.23069e-31	3.73601
64425	POLR1E	-0.847772	4.40266e-31	4.81121
3182	HNRNPAB	-0.724159	4.88405e-31	8.10837
977	CD151	0.859753	5.19537e-31	8.20038
23022	PALLD	0.658381	5.27114e-31	5.69944
7159	TP53BP2	0.75588	5.77266e-31	6.21298
3619	INCENP	-1.0263	6.78171e-31	6.33512
10158	PDZK1IP1	-0.842023	7.03541e-31	5.49277
388610	TRNP1	0.969717	7.31733e-31	4.99158
57122	NUP107	-0.915826	7.44415e-31	6.23655
79968	WDR76	-1.18125	7.56834e-31	4.35911
79646	PANK3	0.881969	8.34771e-31	6.72854
65265	C8orf33	-0.735677	8.36559e-31	6.46027
56654	NPDC1	2.00783	1.06979e-30	5.50178
1058	CENPA	-1.19775	1.07714e-30	3.99185
949	SCARB1	-1.02863	1.08266e-30	6.91417
928	CD9	0.712909	1.15447e-30	8.82702
55256	ADI1	-0.901804	1.19666e-30	5.55108
28996	HIPK2	1.09981	1.23288e-30	5.35734
7473	WNT3	-1.31622	1.28877e-30	3.36395
101929777	LOC101929777	-1.31622	1.28877e-30	3.36395
119710	C11orf74	1.40212	1.30884e-30	3.76432
23193	GANAB	-0.662809	1.41031e-30	9.45491
113146	AHNAK2	1.05472	1.51258e-30	6.4778
55904	KMT2E	0.86406	1.5441e-30	5.53726
444	ASPH	0.706879	1.57776e-30	9.0561
54503	ZDHHC13	0.738531	1.67317e-30	6.43039
6612	SUMO3	-0.695754	1.85714e-30	7.05765
171586	ABHD3	0.85801	1.88439e-30	6.11768
4501	MT1X	-1.1336	1.99999e-30	5.29703
10564	ARFGEF2	0.746551	2.17483e-30	6.75784
2027	ENO3	-1.83296	2.32275e-30	2.39496
7357	UGCG	0.725449	2.39089e-30	6.99139
80233	FAAP100	1.82256	2.42595e-30	5.08121
7187	TRAF3	0.79741	2.43566e-30	5.86741
23558	WBP2	0.922638	2.52498e-30	8.13847
100289092	ATP2A1-AS1	-2.02551	2.6985e-30	1.39622
6617	SNAPC1	-0.869628	2.75214e-30	6.2018
9510	ADAMTS1	-1.19859	2.7612e-30	4.03941
56605	ERO1B	-1.03982	2.83605e-30	4.34754
54436	SH3TC1	1.51103	3.07449e-30	4.57528
4355	MPP2	-1.17142	3.35909e-30	4.21691
387521	TMEM189	0.786482	3.38723e-30	6.35908
221262	CCDC162P	-1.48378	3.47903e-30	2.4643
84069	PLEKHN1	1.82168	3.86431e-30	4.231
5522	PPP2R2C	2.03308	3.99589e-30	2.51325
23052	ENDOD1	1.13311	4.01509e-30	4.07569
10927	SPIN1	0.893643	4.24522e-30	6.51477
11339	OIP5	-1.2482	4.26295e-30	3.58871
55364	IMPACT	0.857585	4.27171e-30	5.45682
55872	PBK	-1.11822	4.41434e-30	6.48516
143903	LAYN	1.94717	4.70404e-30	1.87268
58472	SQOR	1.06353	4.82358e-30	5.51269
91768	CABLES1	-0.832074	5.20301e-30	4.01528
4017	LOXL2	-1.08224	6.15718e-30	6.73333
56652	TWNK	-0.877941	6.81243e-30	4.9267
80139	ZNF703	-1.66132	7.14279e-30	5.53287
64398	MPP5	0.843235	7.9238e-30	6.17941
6700	SPRR2A	1.69574	8.62969e-30	3.66719
115362	GBP5	0.910987	9.20943e-30	4.38714
6284	S100A13	-0.849219	9.75716e-30	6.66498
610	HCN2	-2.93298	1.17202e-29	1.39019
83874	TBC1D10A	0.818585	1.35794e-29	4.81071
3004	GZMM	-1.9035	1.45154e-29	1.69983
9219	MTA2	-0.68885	1.48091e-29	7.51038
7148	TNXB	-1.76279	1.56821e-29	1.36192
81691	REXO5	-1.4667	1.57604e-29	2.87752
2869	GRK5	0.976657	1.57948e-29	4.40035
1643	DDB2	-0.948465	1.59726e-29	5.41922
375791	CYSRT1	1.20033	1.60204e-29	4.5307
1850	DUSP8	1.51743	1.64846e-29	1.64914
2629	GBA	-0.831148	1.99518e-29	6.44773
56920	SEMA3G	-1.69643	2.15085e-29	1.12073
7052	TGM2	0.921108	2.1928e-29	5.16202
8938	BAIAP3	-1.27762	2.26219e-29	4.23384
6197	RPS6KA3	0.806952	2.28034e-29	6.64447
55255	WDR41	0.850142	2.36418e-29	5.11832
3227	HOXC11	-1.06021	2.44496e-29	3.58684
24139	EML2	0.80556	2.47977e-29	6.88867
10592	SMC2	-0.943453	2.572e-29	6.37112
85415	RHPN2	0.914551	2.57251e-29	5.43951
8682	PEA15	0.66273	2.57251e-29	8.06424
885	CCK	-1.11681	2.58437e-29	2.88099
10051	SMC4	-0.889896	2.68085e-29	7.35404
9578	CDC42BPB	0.749508	2.94878e-29	7.29406
57478	USP31	0.728448	3.01522e-29	5.77394
128338	DRAM2	0.911681	3.13863e-29	5.69384
8790	FPGT	1.65019	3.19139e-29	3.66275
64108	RTP4	-1.15925	3.32742e-29	5.59736
160760	PPTC7	0.723693	3.54293e-29	6.07566
9590	AKAP12	0.862632	3.9347e-29	4.65201
11113	CIT	-1.00997	3.97927e-29	5.26672
9833	MELK	-0.822403	3.97961e-29	5.98122
149076	ZNF362	-1.60245	3.9858e-29	3.80968
729614	FLJ37453	-1.09184	4.0525e-29	2.83855
58477	SRPRB	0.779262	4.15124e-29	5.9751
26128	KIF1BP	0.759188	4.23326e-29	5.39619
1663	DDX11	-1.09384	4.579e-29	5.98728
23283	CSTF2T	-0.75529	4.579e-29	5.2348
5440	POLR2K	-0.632664	4.58403e-29	7.05493
29101	SSU72	0.851765	5.15282e-29	6.99891
55760	DHX32	0.793332	5.37267e-29	5.84267
206358	SLC36A1	0.787296	5.57516e-29	4.52253
29980	DONSON	-0.806849	5.58568e-29	4.97006
57718	PPP4R4	1.06525	5.62038e-29	4.65138
375593	TRIM73	-1.7442	5.68293e-29	1.09664
126792	B3GALT6	1.54225	5.70784e-29	4.92173
129642	MBOAT2	0.804099	6.11272e-29	7.05229
4713	NDUFB7	-0.755622	6.12301e-29	5.8822
23198	PSME4	0.832202	6.49398e-29	6.55549
93082	NEURL3	1.63179	6.84299e-29	2.1288
4723	NDUFV1	-0.695671	7.05022e-29	7.81848
11137	PWP1	0.894614	7.46081e-29	5.74194
27250	PDCD4	-0.758946	7.5236e-29	5.85231
9603	NFE2L3	0.722277	7.55365e-29	5.95213
8878	SQSTM1	0.84538	7.69831e-29	8.99454
55041	PLEKHB2	0.716617	8.5443e-29	7.22986
6615	SNAI1	-1.10566	8.60375e-29	3.35845
4610	MYCL	-1.26974	8.81577e-29	3.55583
100128927	ZBTB42	2.83659	9.01213e-29	2.66047
200315	APOBEC3A	1.54719	9.20295e-29	2.3722
100913187	APOBEC3A_B	1.54719	9.20295e-29	2.3722
9644	SH3PXD2A	0.810841	9.53051e-29	5.80013
93010	B3GNT7	1.22026	9.57591e-29	4.85376
27316	RBMX	-0.7951	1.0115e-28	7.67063
3981	LIG4	1.00048	1.05551e-28	4.38701
5525	PPP2R5A	0.859096	1.06001e-28	6.09299
284001	CCDC57	1.35847	1.23692e-28	5.56434
8871	SYNJ2	0.681015	1.23812e-28	6.55497
57593	EBF4	-1.25541	1.37961e-28	2.09875
2020	EN2	-2.07086	1.65426e-28	1.1019
51090	PLLP	-1.30465	1.72634e-28	3.88475
4067	LYN	0.753925	1.75253e-28	6.64698
54463	RETREG1	1.40483	1.76311e-28	2.77895
25966	C2CD2	0.911988	1.80796e-28	4.88475
90233	ZNF551	-1.06398	1.96606e-28	3.58524
286148	DPY19L4	0.872832	1.987e-28	5.7093
283991	UBALD2	-1.33946	2.01285e-28	7.74198
6477	SIAH1	-0.832266	2.1333e-28	4.82358
57106	NAT14	-1.15465	2.20727e-28	4.82343
387496	RASL11A	-2.2791	2.23821e-28	1.55155
83903	HASPIN	-1.65247	2.56761e-28	3.15383
84223	IQCG	0.759753	2.57161e-28	4.86528
92181	UBTD2	1.01593	2.62479e-28	5.22555
89839	ARHGAP11B	-1.10099	2.64151e-28	4.71063
100288637	LOC100288637	-1.10099	2.64151e-28	4.71063
4983	OPHN1	1.40135	2.85998e-28	3.62485
1327	COX4I1	0.621815	2.89795e-28	8.54196
8458	TTF2	-0.706542	2.95083e-28	5.70477
56949	XAB2	-0.947926	2.97952e-28	6.08568
83483	PLVAP	-2.9374	3.2419e-28	0.213575
50650	ARHGEF3	0.959871	3.52763e-28	5.12003
9735	KNTC1	-1.0549	3.57608e-28	5.48504
5116	PCNT	-0.893357	3.60128e-28	5.34098
51102	MECR	-0.838555	3.68494e-28	5.08613
8796	SCEL	1.2615	4.25872e-28	5.15959
22853	LMTK2	0.834797	4.29824e-28	5.55998
1213	CLTC	0.703161	4.33978e-28	8.74434
79768	KATNBL1	0.860963	4.56223e-28	5.4808
222658	KCTD20	0.766976	5.15094e-28	5.65806
2012	EMP1	0.822353	5.25622e-28	9.09596
161823	ADAL	-1.37346	5.3925e-28	3.08312
55454	CSGALNACT2	0.843056	5.67157e-28	4.73444
84939	MUM1	0.929309	5.75489e-28	5.40687
340371	NRBP2	-1.28418	5.93386e-28	5.60134
55313	CPPED1	1.03146	6.05233e-28	4.76831
11168	PSIP1	-0.865267	6.68576e-28	6.346
516	ATP5G1	-0.70112	7.05165e-28	6.66867
5511	PPP1R8	-0.743801	7.05611e-28	6.04592
10467	ZNHIT1	-0.741473	7.1164e-28	6.3025
54832	VPS13C	0.871297	8.07224e-28	5.08443
140838	NANP	0.960065	8.12174e-28	4.43535
7048	TGFBR2	1.00391	8.41382e-28	5.40796
84902	CEP89	-0.886889	8.56543e-28	5.01827
3566	IL4R	0.771119	8.62045e-28	7.00392
8165	AKAP1	-0.735497	8.84616e-28	6.67774
3554	IL1R1	0.782916	1.07025e-27	4.93702
81930	KIF18A	-1.30038	1.07847e-27	5.00956
254863	TMEM256	1.40755	1.08417e-27	3.73032
391059	FRRS1	1.26015	1.08735e-27	3.97739
54793	KCTD9	0.780742	1.08782e-27	5.44995
10721	POLQ	-1.12378	1.19754e-27	5.67971
2192	FBLN1	-0.824738	1.20712e-27	7.86634
51442	VGLL1	1.24849	1.22261e-27	2.62977
284161	GDPD1	1.59655	1.26533e-27	1.82384
10465	PPIH	-0.836938	1.29873e-27	5.82425
148022	TICAM1	1.11696	1.3186e-27	5.48939
51385	ZNF589	-1.37607	1.32569e-27	3.38638
29887	SNX10	1.09487	1.34861e-27	4.63232
54858	PGPEP1	0.869909	1.38893e-27	4.29864
9588	PRDX6	-0.833786	1.44583e-27	8.17817
4047	LSS	0.98165	1.46375e-27	7.41985
4939	OAS2	-0.667598	1.50909e-27	6.95889
10733	PLK4	-1.18022	1.68162e-27	4.88893
2309	FOXO3	0.649261	1.78936e-27	7.25123
2717	GLA	-0.807734	1.81537e-27	5.79866
6293	VPS52	-0.766007	1.8291e-27	5.35095
135112	NCOA7	1.0481	1.91572e-27	8.58871
3420	IDH3B	-0.618724	1.93317e-27	7.21784
84065	TMEM222	-0.786063	2.08634e-27	5.56125
55726	INTS13	0.854087	2.20607e-27	5.35484
94027	CGB7	-1.2457	2.25601e-27	3.01212
23065	EMC1	-0.70663	2.2704e-27	7.35956
29775	CARD10	1.14066	2.27363e-27	7.25808
64779	MTHFSD	-0.967129	2.29898e-27	4.89038
4926	NUMA1	-0.896539	2.33317e-27	6.58256
2354	FOSB	-1.20364	2.41144e-27	8.54341
84669	USP32	0.812407	2.41403e-27	5.67929
26503	SLC17A5	0.982233	2.52581e-27	4.59588
55627	SMPD4	-0.837195	2.5329e-27	6.71325
50649	ARHGEF4	0.934037	2.54551e-27	6.2054
7071	KLF10	-0.697897	2.73297e-27	6.34922
84918	LRP11	0.605687	2.86512e-27	7.41499
2631	NIPSNAP2	0.73728	3.10377e-27	8.45646
642587	MIR205HG	1.13033	3.11406e-27	6.99979
64432	MRPS25	-0.787144	3.46921e-27	5.02314
8482	SEMA7A	1.0446	3.62426e-27	5.77882
4796	TONSL	-1.3355	3.66442e-27	5.56319
64946	CENPH	-1.20149	3.94924e-27	5.39604
5318	PKP2	0.707909	4.16148e-27	5.90518
4128	MAOA	1.24116	4.35558e-27	4.58569
27249	MMADHC	0.778191	4.37823e-27	6.41374
9885	OSBPL2	0.696434	4.46082e-27	6.71076
89941	RHOT2	1.30891	4.54636e-27	6.86989
345079	SOWAHB	1.38011	4.66657e-27	4.40466
5601	MAPK9	0.757017	4.67371e-27	5.73277
8324	FZD7	-0.957825	4.77368e-27	4.92102
26031	OSBPL3	0.718707	4.79154e-27	6.44787
50814	NSDHL	0.704757	4.81402e-27	6.57037
81575	APOLD1	-0.971248	5.33317e-27	3.63216
1760	DMPK	-1.71865	5.38853e-27	6.76039
84930	MASTL	-0.848683	5.58571e-27	5.27129
162979	ZNF296	-1.86646	5.73233e-27	3.35905
79875	THSD4	1.06771	5.74967e-27	5.93005
116372	LYPD1	-1.98875	5.91857e-27	0.736985
4898	NRDC	0.704682	6.76396e-27	7.79327
7057	THBS1	-0.658805	6.76672e-27	8.0242
10057	ABCC5	-0.893915	6.8484e-27	7.53521
57326	PBXIP1	-0.747911	7.14734e-27	6.68034
79924	ADM2	-1.18922	7.73245e-27	3.31326
3460	IFNGR2	0.869805	7.90223e-27	5.81351
53836	GPR87	0.867384	8.9143e-27	6.11387
7184	HSP90B1	-0.692893	9.75005e-27	10.325
257106	ARHGAP30	1.49575	9.77702e-27	2.77656
25886	POC1A	-1.25776	1.00033e-26	3.66536
80221	ACSF2	-0.616906	1.00437e-26	6.54109
1793	DOCK1	1.13202	1.01737e-26	5.49063
85236	HIST1H2BK	-0.647632	1.04775e-26	6.21508
5268	SERPINB5	0.81402	1.04775e-26	8.05045
2923	PDIA3	-0.676947	1.07256e-26	9.99895
6185	RPN2	-0.659774	1.12741e-26	8.898
286887	KRT6C	-1.13553	1.12829e-26	2.55236
133619	PRRC1	0.753922	1.13028e-26	5.71975
9540	TP53I3	-0.758405	1.1558e-26	4.25459
23368	PPP1R13B	-0.740484	1.16895e-26	5.21569
699	BUB1	-0.833864	1.20145e-26	5.93236
124565	SLC38A10	1.07672	1.21084e-26	7.02458
23642	SNHG1	-1.20195	1.21331e-26	7.19895
150468	CKAP2L	-1.04826	1.22073e-26	5.23567
6322	SCML1	-1.00373	1.27076e-26	5.7394
128239	IQGAP3	-1.00321	1.27076e-26	6.42
57017	COQ9	-0.721086	1.27403e-26	6.08339
55011	PIH1D1	-0.705135	1.28518e-26	6.20617
1019	CDK4	-0.825124	1.28518e-26	5.89105
4316	MMP7	-0.708478	1.32081e-26	5.36881
57231	SNX14	0.889622	1.39272e-26	5.78328
5708	PSMD2	0.625035	1.50171e-26	9.38866
147011	PROCA1	-2.31363	1.5195e-26	1.00771
114990	VASN	-1.47577	1.54768e-26	3.26877
3675	ITGA3	0.799689	1.55135e-26	10.1752
440073	IQSEC3	-2.53136	1.62137e-26	0.0199159
79411	GLB1L	-1.36627	1.68655e-26	2.98142
22882	ZHX2	-1.05218	1.69322e-26	4.39068
4053	LTBP2	-0.977842	1.72183e-26	5.3999
27095	TRAPPC3	0.659845	1.73493e-26	6.53995
4277	MICB	-0.797001	1.76758e-26	5.47618
8836	GGH	-0.662086	1.86947e-26	6.81888
7867	MAPKAPK3	0.999046	1.87327e-26	5.36121
79689	STEAP4	0.919125	1.94666e-26	4.76092
3696	ITGB8	1.15717	2.03793e-26	4.79559
27106	ARRDC2	0.868599	2.05264e-26	5.28585
10018	BCL2L11	-0.841065	2.05984e-26	5.19748
55917	CTTNBP2NL	0.725144	2.09645e-26	5.33095
131408	FAM131A	0.999302	2.10073e-26	4.6416
23411	SIRT1	-0.885516	2.15116e-26	5.03179
55572	FOXRED1	-0.887295	2.16006e-26	4.67541
3418	IDH2	-0.816933	2.16346e-26	4.94788
10644	IGF2BP2	0.588688	2.17983e-26	7.49613
85395	FAM207A	1.18928	2.36493e-26	4.44011
84612	PARD6B	0.83609	2.39832e-26	4.95
57701	NCKAP5L	-1.02934	2.50741e-26	4.93004
7465	WEE1	-0.92231	2.56036e-26	6.37949
78991	PCYOX1L	-0.684563	2.62825e-26	4.68025
7832	BTG2	-0.86132	2.88095e-26	5.42557
116143	WDR92	-1.29475	2.91866e-26	3.06936
9435	CHST2	1.99208	2.93288e-26	1.54116
55789	DEPDC1B	-1.08306	3.04626e-26	4.35126
29940	DSE	0.654767	3.33251e-26	6.93975
11010	GLIPR1	0.959184	3.43147e-26	4.03538
5947	RBP1	0.717938	3.5053e-26	6.90673
84162	KIAA1109	0.807501	3.5288e-26	5.64795
5828	PEX2	0.903432	3.5288e-26	4.87557
5292	PIM1	0.865394	3.56233e-26	6.42496
7745	ZKSCAN8	-0.930823	3.74047e-26	4.74335
7515	XRCC1	-0.811029	3.76864e-26	5.22647
221	ALDH3B1	-1.09589	3.82515e-26	5.43969
728643	HNRNPA1P33	1.04197	3.88204e-26	4.42857
165082	ADGRF3	-1.83597	3.93036e-26	1.25676
123606	NIPA1	0.779597	3.95347e-26	5.26249
84962	AJUBA	-0.730828	4.01898e-26	7.25254
84942	WDR73	-0.924371	4.03766e-26	5.07847
64769	MEAF6	0.798861	4.6446e-26	6.08251
22863	ATG14	-0.837936	5.06457e-26	4.97518
3371	TNC	0.932351	5.51184e-26	5.16903
3710	ITPR3	0.919575	5.68704e-26	8.04912
10901	DHRS4	-1.14434	5.72294e-26	3.9378
728635	DHRS4L1	-1.14434	5.72294e-26	3.9378
129607	CMPK2	-0.664737	5.82621e-26	5.3095
10483	SEC23B	0.591519	5.83378e-26	6.99121
23250	ATP11A	0.942137	5.90979e-26	5.45418
27148	STK36	-1.12423	6.4877e-26	4.35484
164	AP1G1	0.754057	6.4877e-26	6.78541
51611	DPH5	1.44264	6.55838e-26	3.88772
23254	KAZN	0.964378	6.72269e-26	4.73548
23464	GCAT	-1.20412	6.78851e-26	4.03418
6432	SRSF7	-0.625903	7.11993e-26	7.5108
29760	BLNK	1.41442	7.58154e-26	2.88967
6648	SOD2	-0.646605	7.64003e-26	8.2895
100129518	SOD2-OT1	-0.646605	7.64003e-26	8.2895
85379	KIAA1671	0.733388	8.46855e-26	6.46974
84262	PSMG3	0.896581	8.88624e-26	5.44656
7171	TPM4	0.657816	8.98179e-26	9.18074
201973	PRIMPOL	-1.07212	9.51905e-26	4.3699
55080	TAPBPL	-0.99761	1.02896e-25	5.33283
79902	NUP85	-0.625018	1.03374e-25	6.29138
29103	DNAJC15	-2.1597	1.08241e-25	1.12978
136	ADORA2B	1.05418	1.09234e-25	4.5004
4000	LMNA	-0.68714	1.15746e-25	9.3282
9736	USP34	0.969239	1.16578e-25	5.17601
4817	NIT1	0.812097	1.17595e-25	5.19283
56898	BDH2	-1.11842	1.19563e-25	3.5672
54476	RNF216	0.889501	1.20935e-25	5.63464
55773	TBC1D23	0.717496	1.26205e-25	6.66364
1241	LTB4R	-1.18865	1.30442e-25	4.30965
9372	ZFYVE9	0.955864	1.33628e-25	4.48242
9743	ARHGAP32	0.809011	1.36028e-25	5.07976
6004	RGS16	-1.30264	1.36853e-25	2.54807
4259	MGST3	0.80928	1.42006e-25	6.75515
51280	GOLM1	0.670896	1.47074e-25	7.92957
10891	PPARGC1A	1.07195	1.5189e-25	5.57088
41	ASIC1	-1.29502	1.57257e-25	3.78056
10682	EBP	0.64792	1.59483e-25	7.49848
51593	SRRT	-0.767027	1.65862e-25	7.00572
90226	UCN2	-1.11371	1.67546e-25	2.74083
1877	E4F1	1.08937	1.76954e-25	5.36406
10331	B3GNT3	1.0244	1.91053e-25	4.4199
790	CAD	-0.957774	1.9675e-25	6.03704
157680	VPS13B	0.894012	2.15241e-25	4.83506
3225	HOXC9	-2.31782	2.16489e-25	0.709967
80329	ULBP1	-1.22435	2.21803e-25	3.30017
2015	ADGRE1	1.41449	2.69213e-25	3.34006
1603	DAD1	0.63534	2.76565e-25	7.24936
10381	TUBB3	-1.81764	2.84902e-25	1.45221
27286	SRPX2	0.744368	3.23518e-25	4.98225
10466	COG5	0.955201	3.24419e-25	5.42655
3732	CD82	0.881616	3.3108e-25	7.24789
29085	PHPT1	1.14453	3.35176e-25	5.84131
51123	ZNF706	0.651593	3.37055e-25	7.09174
93210	PGAP3	-0.886451	3.64825e-25	4.89248
64787	EPS8L2	0.859328	3.84396e-25	8.51545
113675	SDSL	-0.985285	3.88129e-25	3.90723
7556	ZNF10	-1.12797	3.93216e-25	2.25875
134145	FAM173B	1.25701	3.94077e-25	3.50649
3856	KRT8	-0.743429	4.08185e-25	11.1161
57530	CGN	0.627943	4.14459e-25	6.76338
2768	GNA12	0.853413	4.37996e-25	6.40701
25911	DPCD	-0.751989	4.67431e-25	4.7997
90806	ANGEL2	-0.796326	4.72492e-25	5.12347
23582	CCNDBP1	0.61577	4.74149e-25	5.77557
221656	KDM1B	0.799454	4.75917e-25	4.97391
4900	NRGN	-1.43629	4.79471e-25	2.05481
10127	ZNF263	-0.661439	4.80142e-25	5.68212
728130	NUTM2D	-1.52425	4.83138e-25	2.32882
4237	MFAP2	-0.975962	4.91523e-25	4.97979
105378668	LOC105378668	-3.82014	4.92305e-25	-0.726521
25978	CHMP2B	0.796825	5.06925e-25	5.87406
54852	PAQR5	1.07186	5.12512e-25	3.56231
10272	FSTL3	-0.965848	5.2317e-25	5.40847
84722	PSRC1	-1.23686	5.389e-25	4.66898
3866	KRT15	0.634351	5.39346e-25	9.776
5887	RAD23B	0.588461	5.40515e-25	8.67025
23099	ZBTB43	0.670596	5.40515e-25	5.39565
59349	KLHL12	0.695152	5.54882e-25	6.13137
4781	NFIB	-1.06455	5.56751e-25	4.2198
79631	EFL1	0.850885	5.6069e-25	4.64636
10539	GLRX3	0.68483	5.72514e-25	7.18663
11328	FKBP9	-0.639652	5.82145e-25	7.09037
23659	PLA2G15	-0.760871	5.84803e-25	4.4608
133	ADM	-0.766807	5.8943e-25	6.7665
10211	FLOT1	0.605056	6.13116e-25	9.53323
10863	ADAM28	1.53676	6.14041e-25	3.86453
23023	TMCC1	0.75313	6.58851e-25	5.30532
10297	APC2	-1.40923	6.62903e-25	3.02029
3200	HOXA3	-1.22959	6.70594e-25	4.67845
1653	DDX1	0.667869	6.71637e-25	7.17347
83443	SF3B5	-0.752042	6.80919e-25	6.68336
5655	KLK10	-1.14935	6.8235e-25	8.06439
224	ALDH3A2	0.776482	7.043e-25	6.46542
7018	TF	-2.12426	7.07458e-25	0.325062
27131	SNX5	-0.771266	7.37854e-25	7.90655
23150	FRMD4B	0.956391	7.46981e-25	4.93384
56894	AGPAT3	0.778582	7.48756e-25	6.42333
23081	KDM4C	0.906852	7.79311e-25	4.60568
25907	TMEM158	-0.712469	8.02215e-25	4.23423
725	C4BPB	-1.37381	8.19824e-25	2.07955
2177	FANCD2	-1.1419	8.30064e-25	4.52184
64648	SPANXD	2.32977	9.03387e-25	0.326211
3875	KRT18	0.583693	9.3467e-25	8.52816
5317	PKP1	0.612992	1.00578e-24	8.20578
389	RHOC	0.731672	1.03485e-24	7.61623
440533	PSG8	1.0843	1.05559e-24	2.03698
10014	HDAC5	-0.737384	1.10371e-24	5.87695
90121	TSR2	-0.70305	1.11045e-24	6.05284
100506469	TMEM147-AS1	-1.08152	1.16912e-24	3.72439
4609	MYC	-0.897111	1.20894e-24	7.15688
9761	MLEC	-0.595455	1.23362e-24	7.58152
8226	PUDP	0.790032	1.30685e-24	5.63055
4595	MUTYH	-0.891561	1.37982e-24	4.84963
8125	ANP32A	-0.611308	1.40073e-24	7.87879
284353	NKPD1	-1.84576	1.40958e-24	0.809181
348327	ZNF530	-1.1551	1.50693e-24	3.03897
23338	JADE2	0.716467	1.66893e-24	8.29416
55038	CDCA4	-0.818042	1.67152e-24	6.04187
9990	SLC12A6	0.68037	1.88207e-24	5.13085
22874	PLEKHA6	0.74914	1.897e-24	7.50104
64170	CARD9	-1.65522	1.94311e-24	2.41893
10090	UST	0.816199	1.94991e-24	4.83549
3576	CXCL8	1.00383	2.01272e-24	7.16424
7415	VCP	0.559646	2.31291e-24	8.68164
729830	FAM160A1	1.09122	2.31353e-24	3.46915
3202	HOXA5	-0.821676	2.38226e-24	4.20338
55914	ERBIN	0.666377	2.57734e-24	6.85801
8301	PICALM	0.751776	2.74166e-24	6.93549
10489	LRRC41	-0.696428	2.74274e-24	6.51663
587	BCAT2	-0.935595	2.75525e-24	5.67151
55835	CENPJ	-1.15619	2.87591e-24	3.99557
23141	ANKLE2	0.643882	3.01514e-24	7.32014
5997	RGS2	-1.23434	3.14757e-24	2.8999
5205	ATP8B1	0.766281	3.56224e-24	6.48212
140680	C20orf96	-1.16422	3.56276e-24	4.12913
91875	TTC5	0.914057	3.90066e-24	4.75153
3484	IGFBP1	-3.10372	3.92634e-24	0.219736
51128	SAR1B	0.73041	4.06685e-24	5.5046
441108	C5orf56	-1.55547	4.10532e-24	2.45054
85477	SCIN	1.19301	4.25856e-24	2.85604
1182	CLCN3	0.712389	4.38824e-24	6.03206
286826	LIN9	-1.0894	4.79185e-24	4.40139
400765	MIR137HG	-1.52452	5.07761e-24	1.81157
100128071	FAM229A	-1.37928	5.12028e-24	2.85561
8751	ADAM15	-0.769862	5.64393e-24	8.59589
91687	CENPL	-0.887744	5.78189e-24	4.13244
5747	PTK2	0.630576	5.82506e-24	7.03105
79921	TCEAL4	-0.63112	5.95539e-24	6.60021
9425	CDYL	0.925942	6.77055e-24	5.55009
3482	IGF2R	0.61907	6.90753e-24	8.46494
2525	FUT3	1.07654	7.83193e-24	4.56456
8195	MKKS	0.716465	7.83389e-24	6.10664
6903	TBCC	-0.601158	8.10081e-24	6.40693
50628	GEMIN4	-0.765647	8.10425e-24	4.87499
100131551	LINC00887	1.77313	8.49854e-24	2.07768
147372	CCBE1	1.62539	8.53146e-24	3.02355
84515	MCM8	-0.893449	8.63589e-24	5.66826
1040	CDS1	0.801365	8.66626e-24	5.97571
116064	LRRC58	0.672518	8.79447e-24	6.81287
55920	RCC2	-0.617903	9.10055e-24	8.27351
5939	RBMS2	0.649674	9.12318e-24	5.69147
3977	LIFR	1.02925	9.12426e-24	3.65003
6868	ADAM17	0.847547	9.23381e-24	6.10663
51296	SLC15A3	-1.49398	9.47332e-24	5.66456
64428	NARFL	1.31063	9.76324e-24	4.51699
55839	CENPN	-0.799301	9.82149e-24	5.39796
9182	RASSF9	2.01356	1.01543e-23	1.64131
5797	PTPRM	1.19739	1.04716e-23	3.70625
282618	IFNL1	-1.24494	1.07414e-23	1.39073
10284	SAP18	-0.588683	1.11666e-23	6.92617
613	BCR	0.886501	1.17321e-23	7.09861
1974	EIF4A2	0.738091	1.21952e-23	9.21842
80727	TTYH3	1.32784	1.29542e-23	6.9775
23421	ITGB3BP	-0.96547	1.31128e-23	5.55922
5411	PNN	-0.951965	1.31427e-23	7.46826
4299	AFF1	0.700039	1.47516e-23	5.82137
29959	NRBP1	0.568629	1.50744e-23	6.9032
4943	TBC1D25	1.04908	1.57955e-23	4.45752
476	ATP1A1	-0.573726	1.58867e-23	9.45964
2941	GSTA4	0.852203	1.60882e-23	4.7287
8535	CBX4	-1.08857	1.69879e-23	6.6541
10227	MFSD10	0.973707	2.01663e-23	6.60589
11059	WWP1	0.697411	2.02647e-23	6.13831
6549	SLC9A2	1.80048	2.05842e-23	2.25225
9144	SYNGR2	0.658021	2.16555e-23	7.39455
8876	VNN1	1.51833	2.19497e-23	4.47958
55071	C9orf40	-1.22754	2.23962e-23	3.15092
27237	ARHGEF16	1.36811	2.31347e-23	5.32827
1508	CTSB	-0.607867	2.31447e-23	9.35367
317648	NOP14-AS1	0.767769	2.32445e-23	4.59878
10809	STARD10	0.825746	2.51105e-23	4.85926
10096	ACTR3	0.614385	2.55709e-23	8.15547
90874	ZNF697	0.705795	2.61495e-23	4.45197
116496	FAM129A	0.693052	2.6792e-23	7.11632
84247	RTL6	0.721965	2.72565e-23	5.47971
25956	SEC31B	-1.3731	2.73713e-23	3.00971
342892	ZNF850	-1.86889	2.88537e-23	1.9369
90379	DCAF15	-1.02434	2.93629e-23	5.56756
5283	PIGH	1.09697	2.99602e-23	3.49395
3486	IGFBP3	-0.666255	3.02474e-23	9.96752
51655	RASD1	-2.17735	3.20218e-23	1.81875
5604	MAP2K1	0.611813	3.28004e-23	7.46609
858	CAV2	0.689177	3.29493e-23	8.03921
10856	RUVBL2	-0.739857	3.30807e-23	7.7875
6745	SSR1	0.698142	3.47995e-23	6.64532
83737	ITCH	0.775971	3.72947e-23	7.30363
22878	TRAPPC8	0.707384	3.77794e-23	5.24881
222584	FAM83B	0.87795	3.80813e-23	5.1129
285195	SLC9A9	1.62265	3.88909e-23	1.54727
51380	CSAD	-1.46555	3.93041e-23	4.2713
84126	ATRIP	-1.29273	4.23418e-23	3.20414
55012	PPP2R3C	-0.877289	4.2523e-23	4.69859
84280	BTBD10	0.675135	4.2523e-23	5.98079
8828	NRP2	-0.725181	4.41886e-23	6.3189
84627	ZNF469	3.70109	4.57574e-23	2.62733
64327	LMBR1	0.757729	4.5869e-23	5.02282
51573	GDE1	0.677404	4.72738e-23	6.61249
23351	KHNYN	0.580475	4.93811e-23	6.47709
6558	SLC12A2	-0.962174	5.03163e-23	5.14883
10953	TOMM34	0.615426	5.12238e-23	6.82125
11124	FAF1	0.859193	5.15262e-23	5.71939
105371248	LINC02178	-1.72416	5.3345e-23	0.876276
162073	ITPRIPL2	-0.902141	5.51868e-23	6.66458
10610	ST6GALNAC2	0.756115	5.58409e-23	5.92528
2035	EPB41	0.76128	5.80053e-23	5.29823
1374	CPT1A	0.772753	5.83159e-23	4.65774
641977	SEPT7P2	-1.30771	5.854e-23	2.42743
2296	FOXC1	-1.09617	5.97168e-23	6.05816
3263	HPX	-2.02007	6.1206e-23	0.280664
8312	AXIN1	0.995624	6.52729e-23	5.96334
64175	P3H1	-0.722199	6.60618e-23	5.30607
126147	NTN5	-2.00055	6.78431e-23	1.70791
8615	USO1	0.722188	6.92461e-23	7.13877
7039	TGFA	0.825966	6.96929e-23	6.30846
27158	NDOR1	-1.24019	6.9856e-23	4.912
6840	SVIL	0.743004	7.08509e-23	6.35279
94134	ARHGAP12	0.730098	7.21917e-23	5.79361
220042	DDIAS	-1.37106	7.26282e-23	3.38558
3985	LIMK2	-0.559321	7.45709e-23	6.60062
55973	BCAP29	0.745674	7.80039e-23	5.72153
114569	MAL2	0.626319	8.46389e-23	9.67033
2000	ELF4	0.714646	8.70849e-23	7.21119
196513	DCP1B	-1.10073	8.76974e-23	3.33172
118460	EXOSC6	-0.889976	9.13954e-23	5.26089
121441	NEDD1	-0.788638	9.56873e-23	5.43113
202915	TMEM184A	1.4301	1.05501e-22	4.5545
166647	ADGRA3	0.955727	1.0553e-22	4.91613
5431	POLR2B	0.590303	1.09553e-22	6.95436
51144	HSD17B12	0.6814	1.09705e-22	6.5113
9049	AIP	-0.676043	1.12365e-22	6.36676
144717	FAM109A	-1.44428	1.15449e-22	4.42335
25870	SUMF2	0.604322	1.16687e-22	8.58218
26284	ERAL1	-0.657118	1.20713e-22	6.08915
3223	HOXC6	-1.40834	1.21087e-22	2.16709
1655	DDX5	-0.728199	1.21582e-22	9.61225
9946	CRYZL1	0.931047	1.27291e-22	4.02978
5792	PTPRF	0.930249	1.29196e-22	9.13494
90378	SAMD1	-1.28842	1.30418e-22	6.07877
7291	TWIST1	-1.56105	1.30623e-22	2.3623
64802	NMNAT1	-0.764825	1.33261e-22	4.20105
53918	PELO	0.639399	1.42593e-22	5.60854
23196	FAM120A	0.583018	1.47586e-22	7.50415
126133	ALDH16A1	-1.37759	1.51771e-22	6.12899
201627	DENND6A	0.971745	1.58583e-22	4.25457
54583	EGLN1	0.794152	1.59986e-22	5.25561
5094	PCBP2	-0.704758	1.71377e-22	7.48221
10902	BRD8	-0.745879	1.88519e-22	5.92719
4026	LPP	0.916231	1.93751e-22	6.24666
6286	S100P	-0.659436	1.94769e-22	7.84807
27429	HTRA2	-0.672635	1.97735e-22	4.6762
79004	CUEDC2	-0.744394	2.0748e-22	5.58018
79754	ASB13	0.996894	2.10597e-22	5.11045
360200	TMPRSS9	-1.8152	2.133e-22	1.34777
5547	PRCP	-0.681632	2.17018e-22	5.46945
6251	RSU1	0.668506	2.17178e-22	5.49793
91624	NEXN	-0.964573	2.19852e-22	3.72966
55082	ARGLU1	-0.767466	2.22486e-22	7.32116
6491	STIL	-0.769372	2.29527e-22	5.20182
101927204	FAM111A-DT	-1.03571	2.52754e-22	3.13421
5836	PYGL	0.584427	2.53278e-22	8.04309
388272	C16orf87	-0.620982	2.57048e-22	5.25501
115548	FCHO2	0.74769	2.59243e-22	4.7512
23474	ETHE1	0.675754	2.66759e-22	5.4506
161394	SAMD15	-2.03869	2.69081e-22	1.65392
130502	TTC32	-0.916157	2.74461e-22	3.41697
11182	SLC2A6	1.37667	2.90619e-22	3.05204
6820	SULT2B1	1.28148	3.02445e-22	2.12607
127943	FCRLB	1.5171	3.1725e-22	2.12212
22898	DENND3	0.804686	3.19546e-22	5.8531
26073	POLDIP2	-0.646997	3.21931e-22	7.53055
9043	SPAG9	0.612246	3.28499e-22	7.18921
161145	TMEM229B	-0.932326	3.29616e-22	4.19189
100131067	CKMT2-AS1	-1.32029	3.31178e-22	2.48189
55635	DEPDC1	-1.06075	3.58946e-22	5.59637
401934	RNF223	1.75013	3.59303e-22	4.06485
131566	DCBLD2	0.64873	3.66155e-22	7.32304
23200	ATP11B	0.729154	3.71505e-22	6.76241
9601	PDIA4	-0.566028	3.82399e-22	8.71931
125058	TBC1D16	0.805979	4.18157e-22	5.8155
79712	GTDC1	1.33816	4.22304e-22	3.69902
55008	HERC6	-0.643496	4.30482e-22	5.94941
118980	SFXN2	-1.46704	4.43937e-22	2.7018
6520	SLC3A2	-0.687956	4.60392e-22	9.37429
84679	SLC9A7	0.902824	4.65918e-22	4.34084
10549	PRDX4	-0.71999	4.76026e-22	6.88621
1649	DDIT3	-0.659091	4.80653e-22	5.67111
1730	DIAPH2	2.36643	4.85018e-22	0.23729
3213	HOXB3	-1.42121	5.07505e-22	3.5753
25775	C22orf24	-2.61673	5.13392e-22	-0.268783
57192	MCOLN1	-1.24494	5.15563e-22	4.01483
220213	OTUD1	-0.680276	5.22693e-22	6.24838
10260	DENND4A	0.786537	5.42043e-22	4.52934
51728	POLR3K	-0.778035	5.4397e-22	4.71813
29978	UBQLN2	0.626902	5.63284e-22	5.30828
5424	POLD1	-1.3641	5.65216e-22	6.34707
1308	COL17A1	-0.607831	5.76298e-22	9.24564
79969	ATAT1	-0.950958	6.17958e-22	4.53274
6941	TCF19	-0.851467	6.66341e-22	4.67034
284613	CYB561D1	0.717844	7.07197e-22	4.675
8317	CDC7	-0.773029	7.78318e-22	4.55974
93663	ARHGAP18	0.968449	7.89757e-22	4.76877
5509	PPP1R3D	1.00099	7.91295e-22	3.97285
55788	LMBRD1	0.693839	8.6495e-22	4.97146
10148	EBI3	3.05408	9.4462e-22	0.110586
10123	ARL4C	0.735165	9.4462e-22	6.39651
6470	SHMT1	-0.752589	9.57386e-22	4.49262
8601	RGS20	0.917269	9.76879e-22	4.3831
28962	OSTM1	0.655426	9.89179e-22	5.84596
126353	MISP	1.19531	9.90452e-22	5.86315
6619	SNAPC3	0.742534	1.01106e-21	4.84508
2114	ETS2	0.625661	1.01983e-21	6.96932
51100	SH3GLB1	0.635517	1.05531e-21	6.64933
29108	PYCARD	1.03845	1.10803e-21	4.35999
3106	HLA-B	-0.666105	1.16332e-21	10.994
2944	GSTM1	-0.983827	1.20228e-21	4.165
9915	ARNT2	1.15844	1.24515e-21	2.75195
28952	CCDC22	-0.796308	1.27379e-21	4.43774
8541	PPFIA3	-0.911901	1.29192e-21	3.8687
390937	LOC390937	-2.09583	1.29192e-21	0.242814
347902	AMIGO2	-0.648634	1.37151e-21	6.29332
4828	NMB	-0.675181	1.40453e-21	6.29001
65057	ACD	-1.04446	1.43794e-21	5.1703
10962	MLLT11	0.849788	1.45312e-21	4.87627
27005	USP21	-0.748845	1.4571e-21	5.10325
10237	SLC35B1	-0.64686	1.47359e-21	5.77184
126917	IFFO2	0.553002	1.47501e-21	6.57719
6117	RPA1	-0.613561	1.49536e-21	6.27946
4720	NDUFS2	0.601952	1.51115e-21	6.46398
340061	TMEM173	-0.667475	1.59575e-21	5.76943
85451	UNK	-0.878959	1.63118e-21	5.1518
9973	CCS	-0.831031	1.74992e-21	5.90172
54434	SSH1	0.750867	1.77968e-21	5.95479
1844	DUSP2	-1.17634	1.78087e-21	3.80511
8915	BCL10	0.803689	1.8142e-21	6.10793
220134	SKA1	-0.963209	1.82537e-21	4.12007
51693	TRAPPC2L	-0.588078	1.82643e-21	5.65382
57580	PREX1	1.02933	1.9228e-21	4.12718
338799	LINC01089	-1.5265	2.09269e-21	3.23988
6804	STX1A	1.01788	2.15392e-21	3.718
56675	NRIP3	-0.629164	2.2328e-21	4.83529
5360	PLTP	-0.716988	2.27526e-21	7.42175
10526	IPO8	0.700825	2.36124e-21	5.59461
400793	C1orf226	-0.662512	2.43274e-21	4.96397
10212	DDX39A	-0.863742	2.68877e-21	6.47757
9236	CCPG1	1.10491	2.70677e-21	4.04332
84808	PERM1	1.79041	2.83721e-21	2.32702
55971	BAIAP2L1	0.571423	2.85849e-21	6.22638
808	CALM3	-0.678911	2.85849e-21	8.49283
128434	VSTM2L	-1.18723	2.91326e-21	2.48915
5817	PVR	0.629175	3.05638e-21	6.94966
25864	ABHD14A	-1.79545	3.06234e-21	1.66716
4904	YBX1	-0.615847	3.08946e-21	11.0743
2633	GBP1	-0.775002	3.12625e-21	7.11263
4478	MSN	0.57218	3.27458e-21	8.47781
6049	RNF6	0.655447	3.36096e-21	5.86051
7004	TEAD4	-1.0222	3.57911e-21	4.41418
56288	PARD3	0.710196	3.70586e-21	5.56308
4643	MYO1E	0.573889	3.78188e-21	7.74918
5699	PSMB10	-0.826199	4.29625e-21	4.5492
26112	CCDC69	0.747355	4.40621e-21	5.21869
100506305	LINC00958	0.618327	4.40707e-21	6.07541
23037	PDZD2	0.848954	4.43779e-21	4.46102
2302	FOXJ1	-2.79925	4.44792e-21	0.870426
51256	TBC1D7	0.853204	4.47626e-21	4.57194
107080638	TBC1D7-LOC100130357	0.853204	4.47626e-21	4.57194
3161	HMMR	-1.00454	4.71357e-21	5.51917
7468	NSD2	-0.701714	4.73159e-21	6.10281
23624	CBLC	0.687086	4.7321e-21	5.82263
8728	ADAM19	0.852327	4.9691e-21	5.14584
4130	MAP1A	-1.85811	5.08442e-21	1.9336
26578	OSTF1	0.688492	5.11571e-21	5.53731
57491	AHRR	1.6472	5.11579e-21	1.49673
55714	TENM3	1.64265	5.38566e-21	1.91672
23335	WDR7	1.15634	5.42998e-21	3.4117
6574	SLC20A1	0.605579	5.59597e-21	7.76066
283050	ZMIZ1-AS1	1.91093	5.62794e-21	1.74047
200933	FBXO45	0.693908	5.70767e-21	6.13327
57537	SORCS2	1.2109	5.78753e-21	4.5969
54918	CMTM6	0.806747	6.47804e-21	7.42231
101929145	PPP3CB-AS1	-1.13118	6.49335e-21	2.44418
23760	PITPNB	0.68811	6.50169e-21	7.20059
1500	CTNND1	0.558214	6.60078e-21	9.10212
8766	RAB11A	0.583568	6.62768e-21	7.82954
11202	KLK8	0.798471	6.80953e-21	5.53607
256815	C10orf67	-1.38794	6.83954e-21	2.32124
64766	S100PBP	-0.775689	7.00658e-21	4.81053
231	AKR1B1	0.523117	7.0824e-21	8.03672
389792	IER5L	-1.79946	7.28883e-21	4.96538
8797	TNFRSF10A	0.592474	7.5509e-21	5.55372
22796	COG2	0.860306	7.57999e-21	4.84627
2150	F2RL1	0.687723	7.64459e-21	6.06025
51752	ERAP1	-0.714191	7.88002e-21	6.27451
1745	DLX1	-1.26949	8.11042e-21	1.86348
822	CAPG	0.641083	8.18031e-21	7.47581
8897	MTMR3	0.547999	8.23766e-21	5.77133
79723	SUV39H2	-0.740515	8.24515e-21	4.23296
1822	ATN1	-1.04038	8.28984e-21	7.28833
254065	BRWD3	0.906362	8.28984e-21	4.80554
27	ABL2	0.495808	8.78718e-21	6.75317
3671	ISLR	-1.90144	9.82985e-21	0.604578
55742	PARVA	-0.621625	9.84394e-21	5.57548
55568	GALNT10	0.647819	9.86407e-21	5.35911
120939	TMEM52B	-1.34089	9.90491e-21	2.20899
144097	C11orf84	-0.891509	1.00757e-20	5.76397
5264	PHYH	-0.927567	1.01985e-20	3.55266
116984	ARAP2	0.791918	1.05304e-20	4.14584
404550	C16orf74	1.21141	1.11259e-20	4.53862
84336	TMEM101	-0.75578	1.1296e-20	5.21592
9053	MAP7	0.617302	1.17061e-20	5.95737
51264	MRPL27	0.65041	1.19267e-20	5.62945
101927809	LOC101927809	-1.01355	1.19753e-20	2.70767
9445	ITM2B	-0.630197	1.20791e-20	7.88109
55764	IFT122	-0.716359	1.21715e-20	5.30117
57406	ABHD6	0.952759	1.21733e-20	3.60349
10802	SEC24A	0.802767	1.25221e-20	4.79617
6430	SRSF5	-0.696097	1.26406e-20	8.40385
2592	GALT	-0.65527	1.26792e-20	4.52701
55288	RHOT1	0.932749	1.43092e-20	5.48537
91663	MYADM	0.810611	1.43228e-20	6.58602
51347	TAOK3	0.723286	1.45829e-20	5.35638
7517	XRCC3	-0.794709	1.50595e-20	5.41535
645811	CCDC154	-2.07851	1.5151e-20	0.340867
55959	SULF2	-0.624036	1.54508e-20	7.53264
25839	COG4	-0.516551	1.54864e-20	6.64304
5277	PIGA	0.876021	1.61979e-20	4.30735
130367	SGPP2	1.44067	1.63444e-20	2.66242
57464	STRIP2	0.671393	1.65925e-20	5.89273
60684	TRAPPC11	0.815123	1.69903e-20	5.541
4326	MMP17	1.54285	1.7236e-20	4.66206
7030	TFE3	0.73104	1.79969e-20	6.13673
1967	EIF2B1	-0.569597	1.83462e-20	6.10053
23568	ARL2BP	0.728406	1.93116e-20	5.47416
7534	YWHAZ	0.633445	1.98473e-20	10.9362
1829	DSG2	0.623447	2.04385e-20	8.66794
51686	OAZ3	-1.90804	2.04598e-20	1.18515
5427	POLE2	-1.1491	2.05437e-20	3.57736
23162	MAPK8IP3	1.43531	2.15128e-20	6.90224
50943	FOXP3	-2.54573	2.17414e-20	0.0596861
9948	WDR1	0.6076	2.27319e-20	8.11675
80222	TARS2	0.838388	2.32583e-20	5.82557
84142	ABRAXAS1	1.34785	2.32583e-20	2.70406
84102	SLC41A2	0.724841	2.35349e-20	3.74253
55345	ZGRF1	-1.49035	2.37774e-20	3.21108
26115	TANC2	0.757482	2.37808e-20	5.09679
701	BUB1B	-0.842133	2.42178e-20	5.78293
123872	DNAAF1	-1.26295	2.46409e-20	1.5396
10758	TRAF3IP2	0.619898	2.48115e-20	5.9503
266977	ADGRF1	0.634216	2.61313e-20	8.49305
28978	TMEM14A	0.667362	2.69149e-20	6.7783
80896	NPL	-0.957736	2.72046e-20	4.12794
283849	EXOC3L1	-1.50549	2.72046e-20	1.31055
6193	RPS5	0.571702	2.74269e-20	9.04067
57148	RALGAPB	0.625955	2.74704e-20	6.46759
79814	AGMAT	-1.12796	2.76882e-20	2.66549
79755	ZNF750	1.60719	2.79437e-20	4.32622
64581	CLEC7A	2.44462	2.79678e-20	0.0412468
9203	ZMYM3	-0.664858	2.91365e-20	5.27599
10572	SIVA1	-0.645287	2.96519e-20	6.38449
1687	GSDME	0.748947	3.00435e-20	5.28105
58486	ZBED5	-0.728575	3.04539e-20	5.96515
5756	TWF1	0.693543	3.10051e-20	6.92013
440957	SMIM4	-0.78799	3.10809e-20	3.54912
10630	PDPN	-0.928915	3.2699e-20	3.64237
100505783	OSER1-AS1	-0.979347	3.36834e-20	2.90691
64834	ELOVL1	0.548678	3.36896e-20	7.31701
80176	SPSB1	0.621518	3.38527e-20	5.89437
150776	LOC150776	-0.878111	3.43752e-20	4.88022
51561	IL23A	0.915467	3.65231e-20	3.28995
3017	HIST1H2BD	0.724965	3.78047e-20	4.71928
1385	CREB1	0.643894	3.87612e-20	5.84852
388403	YPEL2	1.4708	4.18295e-20	2.53783
23786	BCL2L13	0.671346	4.21132e-20	6.51695
397	ARHGDIB	-0.594048	4.31174e-20	5.6488
7314	UBB	-0.739581	4.45951e-20	8.888
2637	GBX2	-2.38311	4.68495e-20	-0.0141157
115361	GBP4	-0.701813	4.71826e-20	5.98097
8239	USP9X	0.585799	4.96548e-20	7.42442
121506	ERP27	-2.31644	4.9807e-20	0.727086
3674	ITGA2B	-1.61265	5.23735e-20	1.70973
64403	CDH24	-0.960919	5.2418e-20	5.88085
10484	SEC23A	0.783303	5.27966e-20	6.18425
84279	PRADC1	-1.0511	5.29786e-20	3.04651
54535	CCHCR1	-0.740425	5.32003e-20	5.76724
972	CD74	-0.927683	5.32303e-20	4.52187
2060	EPS15	0.64746	5.32526e-20	6.01906
148713	PTPRVP	-1.82998	5.32839e-20	0.305162
252839	TMEM9	-0.551879	5.34993e-20	6.5115
55666	NPLOC4	0.583958	5.37213e-20	7.98728
8761	PABPC4	-0.512207	5.43289e-20	7.79945
4763	NF1	0.692744	5.46308e-20	6.71234
283951	C16orf91	-0.716682	5.72165e-20	4.47022
160418	TMTC3	0.637369	5.79067e-20	5.5264
8994	LIMD1	-0.8108	5.82948e-20	4.76206
116444	GRIN3B	-1.44999	6.10198e-20	0.904794
83696	TRAPPC9	1.06293	6.19408e-20	4.63268
197135	PATL2	-1.07731	6.24161e-20	2.60487
9652	TTC37	0.842487	6.58342e-20	6.25194
100505573	INAFM2	-0.92425	7.06742e-20	4.52117
79877	DCAKD	-0.800147	7.33841e-20	4.70501
389524	GTF2IRD2B	-1.45602	7.47216e-20	1.40135
25807	RHBDD3	-0.734401	7.51704e-20	5.40258
728537	C2orf92	-2.04951	7.87057e-20	0.714998
116832	RPL39L	-0.571502	8.00039e-20	5.93634
140606	SELENOM	-0.659413	8.00039e-20	5.45715
171017	ZNF384	-0.624151	8.12958e-20	5.38895
3984	LIMK1	0.911743	8.51194e-20	6.482
10250	SRRM1	-0.610214	8.52523e-20	6.871
83746	L3MBTL2	-0.706346	8.82883e-20	4.88947
4338	MOCS2	0.846477	8.92992e-20	5.57911
5872	RAB13	0.584862	8.93117e-20	7.37201
2055	CLN8	0.932121	9.30054e-20	4.25792
2232	FDXR	-0.889252	9.39982e-20	5.73532
10804	GJB6	1.41327	9.61176e-20	3.30428
54442	KCTD5	0.589629	9.66467e-20	6.77475
55869	HDAC8	0.815521	9.71195e-20	4.66501
1298	COL9A2	-0.746447	1.04504e-19	4.72962
54498	SMOX	-0.705205	1.05318e-19	5.51085
220002	CYB561A3	-0.685103	1.0601e-19	5.65227
83716	CRISPLD2	-0.927413	1.07623e-19	3.26897
7311	UBA52	-0.621008	1.08073e-19	8.88128
6628	SNRPB	-0.758332	1.10374e-19	8.40224
10254	STAM2	0.761811	1.11209e-19	5.06602
7629	ZNF76	-0.675673	1.1483e-19	4.59351
100505636	MALINC1	-1.59574	1.14846e-19	1.16801
4322	MMP13	1.15437	1.17116e-19	1.84152
5638	PRRG1	0.933857	1.17535e-19	4.59392
23048	FNBP1	0.694184	1.18546e-19	4.7534
9270	ITGB1BP1	0.565396	1.19329e-19	5.53407
23061	TBC1D9B	0.716616	1.23121e-19	6.94146
83861	RSPH3	0.635289	1.27859e-19	5.41711
5883	RAD9A	-0.873978	1.29665e-19	5.58136
51513	ETV7	-0.733884	1.31346e-19	3.86007
112495	GTF3C6	-0.701471	1.33092e-19	5.84184
80117	ARL14	0.70936	1.33092e-19	4.62747
84708	LNX1	1.24075	1.33771e-19	2.43706
80017	DGLUCY	-0.71973	1.33949e-19	5.16264
91603	ZNF830	-0.667889	1.34454e-19	4.64771
10695	CNPY3	-0.769257	1.43017e-19	7.54071
22985	ACIN1	-0.673857	1.43217e-19	7.95284
221443	OARD1	-0.790359	1.44042e-19	4.5631
1528	CYB5A	0.600106	1.45606e-19	5.67283
1155	TBCB	0.723312	1.47517e-19	6.25616
375444	C5orf34	-1.47784	1.48018e-19	2.23906
4430	MYO1B	0.566558	1.48363e-19	8.46517
79644	SRD5A3	0.836391	1.50146e-19	4.4596
4644	MYO5A	0.761826	1.50459e-19	5.59714
59307	SIGIRR	0.975723	1.55332e-19	4.95472
54543	TOMM7	0.711316	1.65554e-19	7.22122
219738	FAM241B	1.05192	1.68099e-19	3.63084
55794	DDX28	-0.862937	1.71731e-19	4.49818
3206	HOXA10	0.936405	1.74119e-19	4.0644
54502	RBM47	0.599274	1.7445e-19	6.07223
401399	PRRT4	-1.60079	1.76623e-19	1.95521
146057	TTBK2	0.856684	1.77088e-19	4.18422
148523	CIART	-2.47019	1.82862e-19	0.252461
84888	SPPL2A	0.576549	1.82885e-19	5.68676
6695	SPOCK1	0.721751	1.8501e-19	4.23047
10126	DNAL4	-0.677484	1.86767e-19	4.82629
51088	KLHL5	0.670119	1.89151e-19	6.25986
57822	GRHL3	0.549079	1.92031e-19	5.56931
50848	F11R	0.517069	1.93327e-19	7.80291
28969	BZW2	-0.758836	1.96059e-19	6.21031
8870	IER3	0.671744	1.9737e-19	8.70101
8869	ST3GAL5	0.967811	2.03775e-19	3.6793
2091	FBL	-0.587729	2.03993e-19	7.39249
124583	CANT1	0.640009	2.15005e-19	7.10002
10519	CIB1	0.611411	2.16748e-19	7.04991
126382	NR2C2AP	-0.924273	2.18272e-19	4.1481
3352	HTR1D	0.762081	2.32223e-19	3.75931
339674	LINC00634	-3.0176	2.33577e-19	0.479847
11183	MAP4K5	0.645371	2.37944e-19	6.30664
84804	MFSD9	0.730299	2.42417e-19	4.16282
[truncated: 7,377 more rows]

## Sheet: M231 5-Fu to untreated
ENTREZID	SYMBOL	LogFC	FDR	LogCPM
4312	MMP1	3.42342	0	7.66236
1305	COL13A1	-2.60721	0	8.11359
3005	H1F0	-2.01126	1.61714e-219	8.92468
6781	STC1	2.02591	8.66667e-216	7.40216
3589	IL11	2.40968	7.04796e-208	7.46177
7185	TRAF1	2.45289	1.12805e-182	5.3776
387841	RPL13AP20	3.00611	1.54294e-177	3.98933
7433	VIPR1	-2.61959	7.35732e-165	5.80929
9966	TNFSF15	2.27805	4.96615e-158	6.19345
3576	CXCL8	2.59892	2.16835e-153	7.52694
11009	IL24	3.61744	2.85097e-149	4.52059
1440	CSF3	3.23286	2.67124e-147	3.33302
4155	MBP	-1.69131	2.67124e-147	7.07792
84171	LOXL4	-2.21764	2.1059e-143	5.57477
84899	TMTC4	-3.01562	1.32617e-140	3.80752
57214	CEMIP	-2.36401	3.38256e-136	6.32786
7078	TIMP3	-1.59957	3.23907e-135	8.78894
3552	IL1A	3.47676	1.0465e-134	3.9877
330	BIRC3	1.79241	1.12457e-132	6.80329
1293	COL6A3	-2.13343	9.81049e-132	6.39422
64077	LHPP	-3.73598	2.8001e-128	4.49229
2353	FOS	-3.80862	4.31963e-128	7.50033
55240	STEAP3	-1.57728	8.60809e-126	5.94107
9388	LIPG	-2.18871	2.31678e-124	5.17091
55112	WDR60	-1.93992	9.49371e-123	5.09115
29968	PSAT1	-1.89097	1.2807e-120	7.22372
3955	LFNG	-2.30526	2.51821e-118	4.68679
100506211	MIR210HG	-3.43469	1.71566e-113	4.29364
652	BMP4	-1.5175	1.0361e-112	7.19218
5257	PHKB	-1.85792	8.2598e-111	5.51911
113130	CDCA5	1.43549	1.15354e-110	7.12349
1490	CTGF	-1.40378	5.70062e-110	9.41892
4953	ODC1	1.79549	5.97464e-110	8.36167
28951	TRIB2	-1.45679	3.83359e-109	6.13171
10252	SPRY1	-1.62083	1.40648e-105	5.5961
7042	TGFB2	-1.61013	3.12802e-104	6.1334
10120	ACTR1B	-1.43037	9.47577e-103	6.73559
5743	PTGS2	2.1444	6.21097e-100	3.45644
28231	SLCO4A1	-1.52425	5.35957e-98	6.83899
254295	PHYHD1	-1.66095	1.10629e-97	4.72795
771	CA12	-1.63628	6.5243e-97	5.25538
5747	PTK2	-1.35129	6.94736e-97	7.59555
64750	SMURF2	-1.33902	1.8515e-95	8.23056
7804	LRP8	-1.8481	5.56565e-95	5.48909
5167	ENPP1	-1.45083	6.36533e-94	7.74578
1026	CDKN1A	1.53394	1.91889e-93	7.98392
9308	CD83	1.66835	4.76731e-92	4.37916
7980	TFPI2	1.93884	6.02396e-90	7.0275
60678	EEFSEC	-3.08347	8.6177e-90	3.70928
1472	CST4	-2.06111	3.72771e-89	7.88623
1200	TPP1	-1.39928	2.79727e-85	6.53816
64759	TNS3	-2.10431	6.40503e-85	6.6596
1808	DPYSL2	-1.28075	1.33062e-84	7.16697
3638	INSIG1	-1.43819	2.22504e-84	7.97612
2542	SLC37A4	-1.50035	8.77678e-84	5.77499
71	ACTG1	-1.34995	1.59466e-82	11.1198
29893	PSMC3IP	1.70769	4.43492e-82	4.00562
85315	PAQR8	-2.38922	1.29908e-81	3.52561
3693	ITGB5	-1.50569	2.31594e-81	8.2595
327	APEH	-1.50831	3.35468e-81	6.71425
1295	COL8A1	-1.17447	6.04698e-80	7.23157
3655	ITGA6	-1.21392	1.47199e-79	8.54186
26191	PTPN22	1.84267	1.88459e-79	3.43405
6319	SCD	-1.84232	3.74682e-79	9.08452
316	AOX1	1.33207	3.74682e-79	6.51007
3855	KRT7	-1.39847	4.03744e-79	7.83171
7923	HSD17B8	-2.49573	5.2407e-79	3.46283
1009	CDH11	-1.22075	2.36733e-78	6.96086
85329	LGALS12	-1.86294	4.52666e-78	5.02655
25771	TBC1D22A	-2.30693	5.09688e-78	4.61416
26275	HIBCH	-1.94806	1.09799e-77	4.32925
23645	PPP1R15A	1.26457	1.41588e-77	8.43533
8470	SORBS2	-2.00679	1.21449e-76	4.49588
440	ASNS	-1.26008	4.74505e-76	6.58172
29950	SERTAD1	1.31721	4.74505e-76	5.63325
7128	TNFAIP3	2.18155	1.39151e-75	4.39596
90639	COX19	1.51516	1.57438e-75	4.49882
586	BCAT1	-1.26978	1.75375e-75	6.21138
1470	CST2	-1.81298	7.86169e-75	5.40311
6236	RRAD	2.15293	9.36631e-75	5.43344
55568	GALNT10	-1.2845	2.02088e-74	8.12248
152002	XXYLT1	-1.47736	2.15526e-74	6.02748
1839	HBEGF	1.16097	2.3181e-74	7.18925
57106	NAT14	-1.44673	2.48578e-74	5.53616
220134	SKA1	1.50038	3.75551e-74	4.96271
90507	SCRN2	-1.68553	3.02501e-73	5.5027
10397	NDRG1	-1.66886	3.52654e-73	8.74898
60370	AVPI1	1.4594	9.12991e-73	4.8085
84959	UBASH3B	-1.30693	1.05571e-72	7.00148
23768	FLRT2	-1.75987	3.43046e-72	4.47116
2114	ETS2	1.20962	2.72839e-71	5.9172
115004	CGAS	1.21638	3.88552e-71	5.82173
2203	FBP1	-1.46289	5.02925e-71	5.19008
7412	VCAM1	-1.69785	7.46545e-71	4.62148
29126	CD274	1.29905	9.09036e-71	5.4273
55830	GLT8D1	-1.3925	1.00537e-70	6.02788
4084	MXD1	1.56541	1.32876e-70	4.81548
6884	TAF13	1.25029	1.56146e-70	6.25736
3918	LAMC2	1.32278	1.58587e-70	6.72255
2762	GMDS	-1.43193	2.77123e-70	5.44084
11156	PTP4A3	-3.42532	4.65032e-70	2.88759
6487	ST3GAL3	-1.59649	5.45759e-70	4.73768
51232	CRIM1	-1.41538	6.18727e-69	8.18227
10432	RBM14	1.35355	3.86877e-68	6.18613
11098	PRSS23	-1.14523	7.22564e-68	8.89672
220042	DDIAS	1.7713	1.0802e-67	4.84768
847	CAT	-1.69137	8.85235e-67	6.29564
4141	MARS	-1.12817	9.16702e-67	7.4312
78987	CRELD1	-1.62631	1.66043e-66	4.98926
1739	DLG1	-1.23529	1.92058e-66	7.45161
28976	ACAD9	-1.29261	1.96619e-66	5.0196
5106	PCK2	-2.06785	2.31996e-66	5.08495
664	BNIP3	-1.49422	2.56384e-66	8.00142
6385	SDC4	1.07286	6.93251e-66	7.83412
5578	PRKCA	-1.2761	8.17124e-66	6.76795
2921	CXCL3	2.01103	8.5456e-66	2.72319
5163	PDK1	-1.71816	8.70848e-66	4.62737
2081	ERN1	2.01764	2.18286e-65	5.05041
4803	NGF	-2.15187	2.72066e-65	4.26476
993	CDC25A	1.37122	3.83361e-65	5.278
1649	DDIT3	1.93838	5.3371e-65	4.61707
57823	SLAMF7	1.39165	1.28234e-64	4.68926
1306	COL15A1	2.37746	3.41905e-64	2.25399
112399	EGLN3	-2.20673	1.12322e-63	3.89437
5066	PAM	-1.41397	2.77052e-63	7.74507
2954	GSTZ1	-1.4099	3.45359e-63	5.37071
597	BCL2A1	6.58668	5.97947e-63	-0.484196
26133	TRPC4AP	-1.07237	1.01e-62	7.3175
85403	EAF1	1.23205	1.46853e-62	4.99228
9915	ARNT2	-1.37401	1.78382e-62	5.5074
4070	TACSTD2	-1.60606	2.51104e-62	7.38203
79400	NOX5	-2.05036	2.92648e-62	3.91578
389432	SAMD5	2.72583	3.9651e-62	2.72668
51084	CRYL1	-2.20524	4.94656e-62	3.72712
1903	S1PR3	2.50995	7.28564e-62	2.49335
79888	LPCAT1	-1.16514	8.25487e-62	6.9809
833	CARS	-1.04929	8.57636e-62	7.27221
11078	TRIOBP	-1.79386	9.09786e-62	4.64718
90637	ZFAND2A	1.12339	1.32258e-61	4.98563
27	ABL2	1.3393	1.67809e-61	7.1323
9945	GFPT2	1.08056	2.79742e-61	6.09041
1983	EIF5	1.254	5.35791e-61	8.15249
3909	LAMA3	-1.39516	6.08931e-61	6.00401
57326	PBXIP1	-1.14064	6.16907e-61	6.46755
56998	CTNNBIP1	-1.21976	9.22908e-61	5.91844
3553	IL1B	1.77193	1.09396e-60	4.79816
10105	PPIF	1.05764	1.17828e-60	7.25537
81792	ADAMTS12	-1.34832	1.82374e-60	5.91559
9980	DOPEY2	-1.32894	6.52974e-60	5.22541
64782	AEN	1.23902	8.05032e-60	5.07191
219855	SLC37A2	-1.71765	1.30996e-59	6.42276
207107	SFTA1P	1.68451	3.32761e-59	4.73888
7516	XRCC2	1.32575	7.47299e-59	4.4891
9734	HDAC9	1.28441	8.48256e-59	5.83084
1793	DOCK1	-1.23704	1.03182e-58	5.50335
3382	ICA1	-1.8331	1.34698e-58	3.18806
5583	PRKCH	1.89651	2.17815e-58	3.47298
824	CAPN2	-0.940065	2.73925e-58	9.98503
9241	NOG	-1.42018	4.92378e-58	5.86671
89953	KLC4	-1.20762	6.28195e-58	5.34437
9500	MAGED1	-1.29025	1.35237e-57	6.52903
131583	FAM43A	-1.76887	1.72635e-57	4.97327
128869	PIGU	-1.3121	1.8138e-57	5.09476
9536	PTGES	1.3191	5.49726e-57	4.81589
987	LRBA	-1.27568	6.13373e-57	5.99285
11226	GALNT6	-1.27224	7.20367e-57	6.23573
4824	NKX3-1	1.40794	9.42235e-57	5.08152
4175	MCM6	-1.23359	9.70601e-57	6.03006
65244	SPATS2	1.18758	1.60071e-56	5.08145
115207	KCTD12	-1.08888	6.06703e-56	6.11595
57537	SORCS2	-3.29654	8.08032e-56	5.20769
4502	MT2A	-1.24176	1.03002e-55	10.4338
9075	CLDN2	-2.35457	1.31296e-55	3.3663
3077	HFE	-1.56448	1.66892e-55	4.09462
79733	E2F8	1.33703	1.88103e-55	4.2509
79172	CENPO	1.29265	6.90133e-55	5.19457
56937	PMEPA1	-1.43518	7.29071e-55	6.50913
6659	SOX4	-1.47277	8.01629e-55	5.40846
55858	TMEM165	-1.32023	1.00856e-54	7.0909
81572	PDRG1	1.08353	1.30226e-54	5.42273
57732	ZFYVE28	-1.9252	1.71116e-54	5.62761
8797	TNFRSF10A	1.05934	1.79086e-54	5.57614
9652	TTC37	-1.17233	6.27499e-54	6.40816
3487	IGFBP4	-1.27993	7.34135e-54	11.2546
6480	ST6GAL1	-2.60289	3.02457e-53	2.26185
3178	HNRNPA1	-1.01039	3.10979e-53	9.83964
6641	SNTB1	-1.55882	3.23452e-53	4.51942
6196	RPS6KA2	-2.27772	3.68884e-53	4.59648
55230	USP40	-1.01416	4.34722e-53	5.62519
90333	ZNF468	1.54578	4.70495e-53	4.55725
8722	CTSF	-1.17857	5.20048e-53	5.72563
4638	MYLK	-1.47237	5.29672e-53	5.14841
26958	COPG2	-1.51421	5.65251e-53	4.68062
84879	MFSD2A	1.7476	6.91346e-53	3.59009
7436	VLDLR	-1.3602	9.57244e-53	5.28376
6426	SRSF1	-1.11415	9.73707e-53	7.57548
1240	CMKLR1	-1.80272	1.40094e-52	3.02034
64061	TSPYL2	1.53505	1.77326e-52	4.86766
63967	CLSPN	1.7665	2.50372e-52	5.76065
10400	PEMT	-1.53464	3.47918e-52	4.33067
27063	ANKRD1	-1.81935	7.28507e-52	9.05491
200205	IBA57	1.45783	8.54425e-52	3.14632
3397	ID1	-1.39255	1.34175e-51	5.29682
54386	TERF2IP	0.978509	1.79054e-51	6.01134
105371348	LOC105371348	0.978509	1.79054e-51	6.01134
1777	DNASE2	-1.09991	2.84065e-51	6.29679
65108	MARCKSL1	-1.26265	3.85157e-51	7.53248
670	BPHL	-1.54691	6.11723e-51	4.06173
27044	SND1	-1.28974	8.32152e-51	7.93311
6840	SVIL	-1.31663	9.3079e-51	6.79246
23268	DNMBP	-1.2769	1.08122e-50	7.80327
5210	PFKFB4	-1.31408	1.19574e-50	5.18542
114789	SLC25A25	1.43329	1.32913e-50	4.83117
5681	PSKH1	-1.97653	2.49643e-50	4.46885
92241	RCSD1	-1.61065	2.71961e-50	3.51135
3656	IRAK2	1.32174	3.42082e-50	4.87395
55316	RSAD1	-1.29117	3.58714e-50	5.29914
1388	ATF6B	-1.21503	4.12915e-50	7.4232
55076	TMEM45A	-1.95603	4.33522e-50	3.96864
84498	FAM120B	-1.19266	4.51474e-50	5.0624
7414	VCL	-0.938536	5.48279e-50	8.23445
55783	CMTR2	1.27601	6.15276e-50	4.31224
254428	SLC41A1	1.13293	7.87087e-50	6.25914
3141	HLCS	-1.21923	8.98789e-50	4.71797
2643	GCH1	1.61901	1.54356e-49	4.14917
9603	NFE2L3	-1.01572	1.686e-49	7.62108
1847	DUSP5	1.17032	1.82155e-49	8.00061
8882	ZPR1	1.15721	1.88735e-49	6.78705
3939	LDHA	-1.33567	1.98259e-49	10.8274
55142	HAUS2	1.37365	1.98259e-49	5.34653
83937	RASSF4	-1.09082	3.11211e-49	5.60012
205	AK4	-1.07558	4.70195e-49	6.37804
100128822	LINC01003	-2.31616	9.97526e-49	3.13242
55176	SEC61A2	1.36384	1.50081e-48	4.19827
21	ABCA3	-3.05941	2.9861e-48	5.11606
1289	COL5A1	-2.20981	3.31695e-48	7.85105
10867	TSPAN9	-1.1487	3.76264e-48	6.57279
401152	C4orf3	-1.04192	1.11826e-47	6.93304
26353	HSPB8	1.72769	1.21986e-47	3.52558
3053	SERPIND1	2.20457	1.93688e-47	2.6093
137994	LETM2	1.7462	2.81978e-47	2.95228
4998	ORC1	1.25243	2.85175e-47	4.58678
112464	CAVIN3	-1.40907	3.62506e-47	7.04071
4172	MCM3	-0.945585	5.15014e-47	8.0604
323	APBB2	-1.01986	5.31023e-47	6.71671
2617	GARS	-0.899595	5.43826e-47	8.20942
94031	HTRA3	-1.65411	5.43826e-47	4.08189
8677	STX10	-1.06473	6.381e-47	7.19774
114879	OSBPL5	-2.63554	1.42382e-46	4.43017
22821	RASA3	-1.12309	1.47869e-46	6.28599
10085	EDIL3	-1.38535	1.73556e-46	7.22277
2354	FOSB	-3.05441	1.91665e-46	4.75104
100288175	LOC100288175	1.15008	2.7643e-46	5.22664
23555	TSPAN15	-1.36931	4.32109e-46	5.75871
25888	ZNF473	1.12807	4.72739e-46	4.23706
11221	DUSP10	1.1092	5.36263e-46	5.09799
163859	SDE2	1.02401	5.62533e-46	5.64952
65123	INTS3	-1.24941	5.88639e-46	5.79201
10783	NEK6	-0.995133	1.17821e-45	6.18247
4236	MFAP1	1.10863	1.22661e-45	5.63427
2069	EREG	1.4308	1.65061e-45	3.99001
5230	PGK1	-1.09612	2.13426e-45	10.1035
79183	TTPAL	1.07084	2.14444e-45	5.34997
2900	GRIK4	-2.04104	2.25683e-45	2.70755
57696	DDX55	0.948352	2.34423e-45	5.87182
54541	DDIT4	-1.89894	2.5014e-45	7.7454
1002	CDH4	-3.39656	6.13166e-45	5.9718
467	ATF3	1.33093	7.23459e-45	4.54781
10486	CAP2	-1.25516	8.70854e-45	5.87296
3181	HNRNPA2B1	-1.10425	1.04554e-44	10.019
2631	NIPSNAP2	-1.34458	1.08973e-44	5.49214
5498	PPOX	-1.62109	1.12712e-44	4.17787
706	TSPO	-1.14447	1.24076e-44	7.20825
81615	TMEM163	-1.77435	1.25172e-44	3.65567
1314	COPA	-0.908931	1.27006e-44	7.92916
11120	BTN2A1	0.929228	2.11552e-44	6.30827
8971	H1FX	-2.04625	2.83499e-44	7.20211
55893	ZNF395	-0.93874	3.01601e-44	5.88622
55002	TMCO3	-1.00661	3.10159e-44	5.94135
29114	TAGLN3	3.11667	3.32204e-44	2.12276
11169	WDHD1	1.03687	3.40502e-44	5.9713
387263	C6orf120	-1.32031	4.51118e-44	5.48834
217	ALDH2	-1.01367	5.43787e-44	6.67769
22882	ZHX2	-1.8012	6.67358e-44	3.38476
4739	NEDD9	-0.959605	8.22483e-44	5.13068
54453	RIN2	-1.04387	9.67306e-44	5.72052
79932	KIAA0319L	-0.974112	9.93926e-44	6.5277
10463	SLC30A9	-1.19015	1.06826e-43	6.34047
2335	FN1	-0.981214	1.55403e-43	9.54901
8476	CDC42BPA	-1.08167	1.72058e-43	7.03931
309	ANXA6	-0.929501	1.92677e-43	8.44729
54014	BRWD1	-1.12809	2.31477e-43	5.65344
4839	NOP2	0.939195	3.60552e-43	6.11108
10811	NOXA1	-2.99855	4.1827e-43	4.30422
55609	ZNF280C	1.4975	4.31668e-43	3.53892
51279	C1RL	-2.64242	5.60179e-43	2.43161
8904	CPNE1	-1.0155	5.61779e-43	7.81545
51205	ACP6	-1.37131	9.22233e-43	4.4033
10551	AGR2	-1.46377	1.00329e-42	3.36652
54957	TXNL4B	1.30898	1.17609e-42	3.90627
5570	PKIB	2.27111	1.23096e-42	2.21919
6240	RRM1	0.943688	1.3776e-42	7.57855
1508	CTSB	-0.886862	1.38139e-42	9.06871
8444	DYRK3	1.36143	2.47704e-42	4.06174
63892	THADA	-1.12799	4.36934e-42	4.68649
65109	UPF3B	1.05131	4.58205e-42	5.46064
55344	PLCXD1	1.7911	4.61493e-42	3.14171
10482	NXF1	1.04816	5.86469e-42	6.30062
8091	HMGA2	-1.32685	6.69744e-42	5.55551
1757	SARDH	-1.68952	7.45584e-42	4.16856
594	BCKDHB	-1.75913	8.73415e-42	3.49642
81566	CSRNP2	1.16243	1.08569e-41	5.09021
1278	COL1A2	-2.93693	1.58523e-41	1.61091
55824	PAG1	1.22836	1.64872e-41	5.11359
4047	LSS	-1.25882	1.69742e-41	7.68156
10721	POLQ	1.27691	2.06132e-41	3.39473
81855	SFXN3	-1.08941	3.15737e-41	6.87617
6122	RPL3	-0.891847	3.30427e-41	10.2272
10769	PLK2	-0.994735	3.91051e-41	8.02248
444	ASPH	-0.995843	4.49784e-41	8.07051
126433	FBXO27	1.30214	4.6056e-41	4.85736
3418	IDH2	-1.06121	4.94064e-41	4.60105
51684	SUFU	-1.04903	5.39056e-41	5.7423
55602	CDKN2AIP	1.0862	5.67113e-41	5.43757
7114	TMSB4X	-1.05595	6.14398e-41	11.3523
339230	CCDC137	1.07356	6.59045e-41	6.05622
201164	PLD6	1.47911	7.13887e-41	3.37266
124540	MSI2	-1.29428	7.21057e-41	4.47953
79710	MORC4	-1.11147	7.26502e-41	7.58066
1437	CSF2	1.3746	1.84976e-40	4.91512
1806	DPYD	-1.04715	2.00803e-40	5.89255
54828	BCAS3	-1.51295	2.0755e-40	3.61192
148223	C19orf25	1.18138	2.15359e-40	4.82226
5806	PTX3	1.06526	2.92423e-40	6.91142
4493	MT1E	-2.35137	3.4143e-40	7.92784
55139	ANKZF1	-1.37217	4.22202e-40	5.24373
8508	NIPSNAP1	-0.998603	4.668e-40	5.81521
5476	CTSA	-1.06411	5.14322e-40	7.74184
283209	PGM2L1	1.26296	8.0934e-40	4.33032
201514	ZNF584	1.01267	8.36063e-40	5.14544
5833	PCYT2	-1.24723	9.24125e-40	6.71409
6648	SOD2	0.994184	9.92559e-40	7.42673
100129518	SOD2-OT1	0.994184	9.92559e-40	7.42673
4800	NFYA	0.941332	1.11722e-39	6.80802
25902	MTHFD1L	-0.945043	1.17807e-39	5.15489
165186	TOGARAM2	-2.24314	1.27217e-39	2.8447
2131	EXT1	-0.819537	1.42857e-39	8.73955
23012	STK38L	1.13213	1.48422e-39	5.05962
102	ADAM10	-1.07058	1.86509e-39	7.46163
6536	SLC6A9	-2.1843	1.8712e-39	4.65842
55049	REX1BD	-1.21882	1.96861e-39	5.82069
11080	DNAJB4	1.31212	2.42578e-39	4.66006
285362	SUMF1	-1.52555	2.83974e-39	4.56128
27235	COQ2	-1.49657	2.9079e-39	4.78321
9672	SDC3	-1.71101	3.23223e-39	6.38817
7511	XPNPEP1	-0.948861	4.24696e-39	5.98657
1469	CST1	-1.10116	4.8855e-39	9.5497
57658	CALCOCO1	-1.20287	5.94155e-39	5.77277
1407	CRY1	0.991577	6.10196e-39	5.48448
5433	POLR2D	1.03475	7.47376e-39	4.78405
79035	NABP2	0.85247	7.87478e-39	6.02009
6857	SYT1	1.8578	8.33509e-39	2.87931
63901	FAM111A	0.95278	8.72735e-39	6.01748
55760	DHX32	-1.05272	1.32588e-38	6.01343
9415	FADS2	-1.43274	1.36822e-38	8.3524
5793	PTPRG	-0.951765	2.67354e-38	6.08415
5831	PYCR1	-1.65878	2.80238e-38	6.44268
92340	PRR29	3.01306	2.81064e-38	1.22067
4016	LOXL1	-3.16548	2.82643e-38	4.66082
6653	SORL1	-1.67599	3.11143e-38	4.05818
672	BRCA1	1.09226	3.30629e-38	4.92033
55856	ACOT13	-1.27474	3.49452e-38	4.94801
55100	WDR70	-1.40992	3.52028e-38	4.46685
153830	RNF145	-0.963935	3.8052e-38	6.43066
83696	TRAPPC9	-2.17872	3.8374e-38	4.8251
2222	FDFT1	-0.932121	4.33625e-38	8.21173
7026	NR2F2	-1.36115	4.3952e-38	7.84958
6430	SRSF5	-1.01163	5.20522e-38	7.75634
84665	MYPN	3.2278	5.37384e-38	1.01766
255738	PCSK9	-1.60483	5.84112e-38	6.53773
6241	RRM2	1.2587	5.98332e-38	7.69795
10940	POP1	1.27638	7.19372e-38	4.20342
348995	NUP43	0.91999	7.26882e-38	5.78164
148327	CREB3L4	-1.8752	7.59361e-38	2.95132
9037	SEMA5A	-2.90246	7.71031e-38	2.08254
3491	CYR61	-0.91785	7.98672e-38	11.0324
79745	CLIP4	-1.16623	9.30688e-38	6.87761
55741	EDEM2	-1.07084	1.07449e-37	5.31729
7353	UFD1	0.999024	1.09467e-37	6.38653
10659	CELF2	-1.13551	1.20216e-37	4.66002
439921	MXRA7	-1.12087	1.70198e-37	7.60773
7643	ZNF90	1.37114	1.92218e-37	3.07756
54947	LPCAT2	-1.7491	2.20882e-37	4.40849
55742	PARVA	-1.0107	2.39827e-37	6.32951
10384	BTN3A3	-1.23623	3.34054e-37	4.52202
51409	HEMK1	-1.55621	3.34869e-37	4.84568
2794	GNL1	0.873423	4.0329e-37	7.02335
51307	FAM53C	0.90204	4.0595e-37	6.04755
100128966	LOC100128966	0.90204	4.0595e-37	6.04755
54344	DPM3	-1.50492	5.46296e-37	5.7163
80005	DOCK5	-1.12331	7.93046e-37	6.07706
5977	DPF2	1.01041	9.31887e-37	6.15573
8792	TNFRSF11A	1.34488	1.03994e-36	4.28053
23210	JMJD6	0.824032	1.14457e-36	5.72687
30850	CDR2L	1.36944	1.16324e-36	6.2742
94039	ZNF101	1.2474	1.18815e-36	3.47814
60	ACTB	-1.0342	1.60326e-36	12.0336
54532	USP53	1.10961	1.6885e-36	5.57576
25870	SUMF2	-0.899042	1.8026e-36	7.83071
2621	GAS6	-1.51869	2.01994e-36	8.52823
26509	MYOF	-1.00762	3.49042e-36	8.82303
6520	SLC3A2	0.873642	3.61671e-36	8.55671
55672	NBPF1	0.891935	5.00787e-36	5.65201
101930059	LOC101930059	0.891935	5.00787e-36	5.65201
6035	RNASE1	-2.47065	5.18388e-36	2.16431
101927528	LINC01204	2.99888	5.288e-36	1.7574
54885	TBC1D8B	-1.76382	5.7177e-36	3.77985
11143	KAT7	0.966939	6.38858e-36	5.82139
5514	PPP1R10	1.01815	7.20113e-36	6.51915
51056	LAP3	-0.83539	8.31704e-36	6.53432
5881	RAC3	-1.68	9.51756e-36	3.97936
57187	THOC2	-0.858547	1.03528e-35	6.5944
9520	NPEPPS	-0.944239	1.15922e-35	6.91457
9223	MAGI1	-1.21596	1.28967e-35	6.45528
10801	2009-09-01	-1.84493	1.32452e-35	8.81373
114880	OSBPL6	1.40364	1.40735e-35	3.97544
2178	FANCE	0.771048	1.51772e-35	5.76754
26031	OSBPL3	-0.900059	1.52863e-35	7.23514
8878	SQSTM1	1.03793	1.53116e-35	8.94387
23127	COLGALT2	-1.57774	1.82065e-35	3.80273
4688	NCF2	1.41379	2.0325e-35	4.08779
9781	RNF144A	-1.54788	2.05612e-35	3.50806
1893	ECM1	1.06363	2.09766e-35	6.74532
5912	RAP2B	-0.782197	2.64027e-35	6.58733
57568	SIPA1L2	1.8332	2.65827e-35	2.48349
7084	TK2	-1.16673	2.66537e-35	4.4165
6472	SHMT2	-1.06247	2.86507e-35	7.72309
60412	EXOC4	-1.00625	3.14702e-35	5.31561
8507	ENC1	-0.762911	3.24212e-35	7.4171
5797	PTPRM	-0.859213	3.30039e-35	7.29639
122830	NAA30	0.875785	3.65692e-35	5.75446
10645	CAMKK2	-0.937666	3.78683e-35	5.66957
3875	KRT18	-0.804511	4.33845e-35	7.70699
25796	PGLS	-1.17252	4.81796e-35	6.37327
4053	LTBP2	-1.7093	6.04838e-35	4.75278
22911	WDR47	0.930477	6.55944e-35	5.3792
5654	HTRA1	-0.898916	8.68202e-35	6.48977
56985	ADPRM	1.22032	1.04562e-34	3.75703
11119	BTN3A1	-1.00067	1.0659e-34	5.12905
56852	RAD18	1.07252	1.13632e-34	5.73842
1117	CHI3L2	-1.79469	1.25771e-34	2.96158
79827	CLMP	1.21648	1.43951e-34	4.08392
387066	SNHG5	-0.859034	1.71945e-34	8.24364
9961	MVP	-1.09219	2.48469e-34	7.51296
468	ATF4	-0.79241	2.48935e-34	8.31427
9742	IFT140	-1.81977	2.62471e-34	4.39608
388796	SNHG17	1.21695	3.08868e-34	4.89781
118424	UBE2J2	0.991496	3.16054e-34	6.99854
9128	PRPF4	0.78031	3.28201e-34	6.84776
57217	TTC7A	-1.33318	3.52405e-34	5.55012
1662	DDX10	0.914711	3.95936e-34	6.42695
55719	SLF2	1.0084	4.48522e-34	5.95168
3575	IL7R	1.47322	4.84581e-34	3.83068
675	BRCA2	1.2505	5.02926e-34	4.14479
6778	STAT6	-0.944253	5.02926e-34	6.56038
7517	XRCC3	1.2742	5.20743e-34	5.71702
832	CAPZB	-0.851359	5.27661e-34	7.85056
64951	MRPS24	1.92846	6.25353e-34	3.10466
7086	TKT	-0.94643	6.47372e-34	8.94228
10202	DHRS2	-2.37544	6.50314e-34	1.44776
155370	SBDSP1	1.31906	6.53418e-34	5.61584
6495	SIX1	-1.01853	6.83296e-34	5.28758
80221	ACSF2	-0.971716	7.13945e-34	5.90625
5738	PTGFRN	-1.38424	8.24402e-34	4.38547
56257	MEPCE	1.09148	8.27047e-34	5.91964
51103	NDUFAF1	0.989465	1.18411e-33	4.89177
79777	ACBD4	-1.40617	1.46818e-33	4.29796
5900	RALGDS	-1.16328	1.49826e-33	5.56855
6304	SATB1	-1.09338	1.61026e-33	4.58455
9910	RABGAP1L	-1.19672	1.6204e-33	4.30048
408	ARRB1	-1.05468	1.80806e-33	5.82819
5188	GATB	-1.12589	1.82051e-33	4.44143
10544	PROCR	0.885895	2.17608e-33	5.70353
1846	DUSP4	-1.14202	2.70788e-33	9.1745
374378	GALNT18	-1.15254	2.97943e-33	4.66726
27348	TOR1B	0.854204	3.70856e-33	6.89726
23642	SNHG1	1.34342	4.33341e-33	6.66732
11118	BTN3A2	-0.945624	4.94501e-33	5.57599
23052	ENDOD1	-0.89518	4.99643e-33	6.44855
149111	CNIH3	-1.19359	5.25783e-33	5.0989
399959	MIR100HG	-1.15579	5.77074e-33	6.09323
1282	COL4A1	-0.947613	6.16723e-33	5.63332
25819	NOCT	1.3055	6.53095e-33	3.88801
79005	SCNM1	0.932445	7.10697e-33	5.87612
100534012	TNFAIP8L2-SCNM1	0.932445	7.10697e-33	5.87612
30845	EHD3	-1.75662	7.62149e-33	3.31554
54876	DCAF16	0.832701	7.82066e-33	6.11998
7421	VDR	1.37829	8.44156e-33	3.44575
3384	ICAM2	1.477	1.15558e-32	2.45106
139231	FAM199X	-0.866503	1.21239e-32	5.97576
9811	CTIF	-1.7106	1.38475e-32	5.94799
255403	ZNF718	1.23195	1.53834e-32	3.55426
85865	GTPBP10	1.06841	1.55069e-32	4.58226
101927446	LOC101927446	1.06841	1.55069e-32	4.58226
56975	FAM20C	-1.76902	1.55069e-32	7.01473
541565	C8orf58	-1.28733	1.64886e-32	2.88887
8492	PRSS12	-1.09659	1.8056e-32	4.99166
113655	MFSD3	-2.03858	1.81392e-32	4.61397
1848	DUSP6	-0.973788	1.83153e-32	9.52888
100653515	CEP295NL	4.78646	1.95243e-32	-0.61196
10396	ATP8A1	-1.76251	2.05071e-32	3.59888
138050	HGSNAT	-0.923419	2.11233e-32	5.37093
490	ATP2B1	0.822665	2.14538e-32	7.73526
80315	CPEB4	0.849732	2.2177e-32	6.04493
3856	KRT8	-0.81977	2.4046e-32	9.71663
78991	PCYOX1L	-1.61647	2.77213e-32	3.99013
54962	TIPIN	1.16086	2.97171e-32	4.21321
54567	DLL4	3.28287	3.07566e-32	0.00434087
4794	NFKBIE	0.85413	3.16187e-32	6.27409
4793	NFKBIB	1.12138	3.61461e-32	5.51777
94120	SYTL3	2.3036	3.8973e-32	1.60464
5971	RELB	1.38193	5.32248e-32	5.78899
7108	TM7SF2	-1.28457	5.5628e-32	5.14427
55388	MCM10	0.930001	5.8816e-32	5.3974
8553	BHLHE40	-0.81854	7.03218e-32	7.34831
79071	ELOVL6	-0.952046	7.03374e-32	7.10204
89796	NAV1	-1.41254	7.91895e-32	5.84958
56906	THAP10	1.20201	8.61196e-32	3.2415
3880	KRT19	-1.28526	1.00099e-31	9.64047
27297	CRCP	0.771333	1.00873e-31	5.43867
127544	RNF19B	1.17098	1.20183e-31	5.11474
84532	ACSS1	-1.4365	1.36156e-31	2.89256
5315	PKM	-0.734886	1.41641e-31	11.3094
8916	HERC3	-1.01714	1.44703e-31	4.66879
84992	PIGY	-1.01714	1.44703e-31	4.66879
101929134	LOC101929134	-1.01714	1.44703e-31	4.66879
114926	SMIM19	-1.7487	1.57388e-31	2.69312
81846	SBF2	-0.971589	1.81988e-31	5.5121
41	ASIC1	-2.05812	2.30828e-31	2.87952
6542	SLC7A2	1.0102	2.39893e-31	4.65049
202781	PAXIP1-AS1	-1.79934	2.53722e-31	3.18054
150468	CKAP2L	0.92744	2.70529e-31	6.09048
7159	TP53BP2	0.764276	3.05275e-31	6.1606
29919	WDR98	0.834899	3.58609e-31	5.52252
131566	DCBLD2	-0.716471	3.64442e-31	8.58709
9590	AKAP12	1.12568	4.24268e-31	4.72192
6738	TROVE2	0.859034	4.51563e-31	5.91495
25896	INTS7	1.0073	4.51563e-31	5.7815
8459	TPST2	-0.939803	5.28234e-31	5.7962
57669	EPB41L5	1.14347	5.97838e-31	4.11649
754	PTTG1IP	-0.722931	6.99836e-31	9.83044
23087	TRIM35	0.931671	7.54639e-31	4.51169
9572	NR1D1	1.66869	8.77222e-31	4.8554
7049	TGFBR3	1.16861	1.0415e-30	4.17104
4907	NT5E	-0.879214	1.12815e-30	8.67889
7422	VEGFA	-0.949997	1.21274e-30	9.19322
5471	PPAT	0.956364	1.32297e-30	5.54831
23276	KLHL18	0.993977	1.35011e-30	5.25794
27077	B9D1	-1.75313	1.4009e-30	3.4222
79411	GLB1L	-1.70963	1.41731e-30	2.95288
857	CAV1	-1.2049	1.50069e-30	8.37911
5347	PLK1	-1.00332	2.01427e-30	6.53662
7576	ZNF28	1.20494	2.12111e-30	3.95162
387338	NSUN4	0.952914	2.3117e-30	4.5611
6838	SURF6	0.763828	2.80264e-30	5.81355
8862	APLN	-1.94571	3.06797e-30	2.11966
102724316	SVIL-AS1	0.920883	3.14613e-30	5.03292
201292	TRIM65	-0.866979	3.16603e-30	5.32121
23030	KDM4B	-1.40919	3.27303e-30	5.6928
831	CAST	-0.846737	3.32447e-30	8.04694
8438	RAD54L	0.85245	3.83206e-30	4.68515
10367	MICU1	-0.823627	4.26037e-30	6.15881
92906	HNRNPLL	-0.99323	4.45421e-30	5.40343
55111	PLEKHJ1	-0.972974	4.81541e-30	5.64236
8975	USP13	-0.86353	4.82177e-30	5.06352
5352	PLOD2	-0.874755	5.04536e-30	7.16469
51163	DBR1	1.00175	5.76143e-30	4.49136
340351	AGBL3	1.86921	6.05957e-30	1.43171
80017	DGLUCY	-1.03519	6.15774e-30	4.4017
2517	FUCA1	-1.16524	6.49694e-30	6.16447
79029	SPATA5L1	0.989536	7.13887e-30	4.45542
4729	NDUFV2	1.95072	7.19104e-30	1.87179
8497	PPFIA4	-2.77925	7.56879e-30	2.81872
9791	PTDSS1	0.762535	7.86094e-30	7.08035
25825	BACE2	-0.74804	8.05323e-30	6.56399
55341	LSG1	0.747295	8.74783e-30	6.15062
1207	CLNS1A	-1.07142	9.61083e-30	6.21928
9054	NFS1	-0.952683	1.06664e-29	5.41368
11102	RPP14	0.720778	1.21761e-29	5.29546
7805	LAPTM5	0.936259	1.33839e-29	6.02054
2530	FUT8	-0.831738	1.34259e-29	7.21841
4286	MITF	0.976759	1.37924e-29	5.11174
221061	FAM171A1	-1.15986	1.62333e-29	6.07315
7132	TNFRSF1A	-0.758566	1.75551e-29	7.01252
8780	RIOK3	0.763312	1.80021e-29	6.93006
6307	MSMO1	-0.99937	1.80818e-29	8.2984
154467	CCDC167	-1.04573	1.80818e-29	5.75349
1543	CYP1A1	2.05866	1.86628e-29	5.79122
8877	SPHK1	1.46163	2.01441e-29	5.11599
26297	SERGEF	-1.42852	2.06815e-29	3.55712
64210	MMS19	-0.719031	2.36972e-29	6.34049
210	ALAD	-0.868714	2.48783e-29	5.77724
7390	UROS	-0.859607	2.58907e-29	5.99421
1647	GADD45A	0.989978	2.85702e-29	7.13488
51561	IL23A	2.88365	3.05928e-29	1.37279
5795	PTPRJ	-1.26059	3.17056e-29	6.40218
574036	SERTAD4-AS1	-1.39464	3.17645e-29	4.03069
51090	PLLP	-1.54745	3.53083e-29	3.31786
705	BYSL	0.746242	3.53767e-29	6.72411
57602	USP36	1.12012	3.64466e-29	5.99719
7052	TGM2	-1.07713	3.67679e-29	9.89521
221150	SKA3	1.05514	4.55952e-29	5.52531
9766	SUSD6	0.965314	4.5916e-29	4.57121
81621	KAZALD1	-1.68113	4.63692e-29	4.30468
55974	SLC50A1	-0.899375	4.69149e-29	6.20999
2246	FGF1	1.68837	5.42148e-29	2.41089
100128191	TMPO-AS1	-1.57852	5.75137e-29	2.42632
79056	PRRG4	1.45399	7.68096e-29	3.2185
3675	ITGA3	-1.41018	7.83716e-29	11.0536
409	ARRB2	0.948611	9.18052e-29	4.95285
147727	ILF3-AS1	-1.03251	9.47033e-29	4.66601
1429	CRYZ	-1.22025	9.52639e-29	5.1768
65265	C8orf33	0.835041	9.88176e-29	6.26958
64412	GZF1	0.921132	9.97441e-29	4.80748
10855	HPSE	0.954434	1.03556e-28	4.54229
55827	DCAF6	-0.855906	1.04292e-28	6.08746
84275	SLC25A33	1.24855	1.09095e-28	4.19306
64855	FAM129B	-1.40361	1.10951e-28	10.2295
28992	MACROD1	-1.75792	1.18564e-28	5.26634
10953	TOMM34	0.788688	1.48272e-28	7.63686
85463	ZC3H12C	0.945174	1.48447e-28	5.96604
23099	ZBTB43	1.00981	1.70728e-28	5.16878
51148	CERCAM	-1.99492	1.96285e-28	7.35102
152518	NFXL1	0.981662	1.97827e-28	4.21652
51728	POLR3K	0.884383	2.02211e-28	4.77156
283537	SLC46A3	-1.41171	2.07063e-28	3.4874
6924	ELOA	0.706863	2.18775e-28	6.45943
84419	C15orf48	0.810815	2.26066e-28	5.60704
7803	PTP4A1	0.950541	2.27317e-28	8.21562
65992	DDRGK1	0.890494	2.74637e-28	6.72015
55327	LIN7C	0.751973	2.80945e-28	5.73881
2040	STOM	1.17157	3.3565e-28	4.07914
8659	ALDH4A1	-1.54759	3.41951e-28	3.30764
360	AQP3	1.36338	3.45658e-28	3.86926
8767	RIPK2	0.900172	3.58962e-28	5.22712
4351	MPI	-0.919893	3.81165e-28	5.29384
112616	CMTM7	-0.707322	3.89916e-28	5.98365
123	PLIN2	0.746243	3.91036e-28	6.70461
4601	MXI1	-0.933514	3.98666e-28	5.76073
6281	S100A10	-0.857193	4.55651e-28	8.64542
79875	THSD4	-1.6725	5.33786e-28	5.04193
25992	SNED1	-3.13092	5.34319e-28	1.22549
84830	ADTRP	2.12438	5.36933e-28	2.12405
55454	CSGALNACT2	0.771378	5.41098e-28	7.08857
84196	USP48	-0.805808	5.52041e-28	5.85005
1540	CYLD	0.87229	5.83317e-28	5.9422
114884	OSBPL10	-0.766915	6.566e-28	6.38642
5033	P4HA1	-1.07252	6.98209e-28	7.04244
1910	EDNRB	1.09214	7.18861e-28	3.60944
100505854	APTR	1.28268	7.74233e-28	3.09248
23011	RAB21	0.751308	8.1697e-28	6.36314
55011	PIH1D1	-0.808827	8.51871e-28	6.85464
7280	TUBB2A	0.86091	8.57235e-28	6.2593
5007	OSBP	0.802253	9.21557e-28	6.91232
50804	MYEF2	-1.11593	9.34187e-28	4.52778
162239	ZFP1	1.36148	9.99764e-28	3.61425
92400	RBM18	1.10026	1.03483e-27	5.79529
9631	NUP155	0.764196	1.04158e-27	6.30403
10644	IGF2BP2	-0.806573	1.04742e-27	6.33401
57488	ESYT2	-0.692446	1.04742e-27	7.89786
9586	CREB5	1.10359	1.06186e-27	3.80556
4856	NOV	1.22818	1.17206e-27	4.00958
114794	ELFN2	-2.44569	1.22934e-27	4.16814
11031	RAB31	-0.794843	1.39106e-27	6.64946
5361	PLXNA1	-1.86402	1.47158e-27	8.41847
51593	SRRT	0.823583	1.70812e-27	7.37958
6257	RXRB	-0.761179	1.70812e-27	6.97765
692099	FAM86DP	-1.47122	1.73685e-27	3.42086
8193	DPF1	1.27052	1.75841e-27	3.49056
56243	KIAA1217	-0.912094	1.77781e-27	5.74154
6790	AURKA	-0.755203	1.79453e-27	7.37181
10970	CKAP4	-0.805411	2.0088e-27	8.33662
50649	ARHGEF4	-1.94844	2.05061e-27	4.64347
835	CASP2	0.801946	2.06403e-27	4.53036
79033	ERI3	-0.784319	2.06403e-27	6.03822
115708	TRMT61A	0.897657	2.47494e-27	5.03199
200894	ARL13B	1.14939	2.47501e-27	5.0598
92305	TMEM129	-1.81804	2.48249e-27	5.91408
302	ANXA2	-0.756406	3.32364e-27	10.9597
8847	DLEU2	-1.50324	3.47705e-27	2.9685
23623	RUSC1	0.918162	3.92815e-27	6.66595
57620	STIM2	0.92473	3.97767e-27	5.16587
5507	PPP1R3C	1.44353	4.11809e-27	2.37012
1676	DFFA	0.753677	4.14113e-27	6.29004
2687	GGT5	-1.44223	4.29194e-27	5.28366
201266	SLC39A11	-1.09912	4.53294e-27	4.05546
54834	GDAP2	1.00951	4.55429e-27	4.93982
6251	RSU1	-0.834777	4.74444e-27	6.71054
5187	PER1	1.99286	5.34219e-27	4.29939
57222	ERGIC1	-0.998404	6.10077e-27	7.51522
1062	CENPE	-0.87619	6.84647e-27	5.80061
80119	PIF1	-1.49285	7.0968e-27	3.44076
84916	UTP4	0.932576	8.61893e-27	6.36124
3551	IKBKB	-0.88397	9.80991e-27	5.59052
1284	COL4A2	-1.35835	1.02037e-26	7.41006
253512	SLC25A30	1.16487	1.03317e-26	5.16573
4192	MDK	0.955026	1.03509e-26	5.81136
54480	CHPF2	-1.1322	1.06609e-26	7.08434
10535	RNASEH2A	0.795109	1.08765e-26	7.56085
3783	KCNN4	-0.978791	1.14551e-26	6.35734
4000	LMNA	-0.869023	1.21139e-26	9.58839
2863	GPR39	-1.84619	1.27037e-26	2.43289
11160	ERLIN2	-0.7678	1.32316e-26	6.04553
89795	NAV3	0.839162	1.35786e-26	5.18532
1827	RCAN1	0.690162	1.40605e-26	5.86362
5069	PAPPA	-1.14999	1.49399e-26	3.89623
10484	SEC23A	-0.768377	1.60841e-26	6.85618
9725	TMEM63A	-1.14564	1.62416e-26	5.79678
57414	RHBDD2	1.10059	1.64181e-26	5.93892
5142	PDE4B	1.35149	1.79194e-26	3.02069
24139	EML2	-1.19008	2.06498e-26	6.36476
6046	BRD2	0.82538	2.06816e-26	8.46533
84928	TMEM209	0.981607	2.40522e-26	4.97118
25915	NDUFAF3	-0.927629	2.47394e-26	5.7591
92014	SLC25A51	0.941934	2.57589e-26	4.25581
196441	ZFC3H1	-0.928712	2.60543e-26	5.14605
1308	COL17A1	0.922983	2.7259e-26	4.54869
10714	POLD3	0.895557	2.78717e-26	5.31749
8226	PUDP	-0.9383	3.03495e-26	4.66117
7286	TUFT1	0.786118	3.32396e-26	5.72571
7846	TUBA1A	-0.781339	3.69639e-26	7.86665
4669	NAGLU	-1.33105	4.40486e-26	5.59811
56104	PCDHGB1	-1.92685	4.41461e-26	2.55171
3665	IRF7	1.62972	4.64996e-26	5.33654
84285	EIF1AD	0.736819	4.67344e-26	5.56105
23304	UBR2	-0.714321	4.67746e-26	6.79705
126068	ZNF441	1.49892	4.81064e-26	2.60729
3706	ITPKA	1.3281	4.96859e-26	3.27193
50617	ATP6V0A4	1.09458	5.09209e-26	3.4923
9522	SCAMP1	-0.887065	5.17499e-26	5.90619
11067	DEPP1	-1.23778	5.77232e-26	3.62319
57409	MIF4GD	-1.1174	6.31756e-26	5.01299
219771	CCNY	-0.81764	6.6775e-26	6.62906
26504	CNNM4	0.972183	7.03069e-26	4.66995
253635	GPATCH11	0.85579	7.13837e-26	5.59782
10844	TUBGCP2	-0.920131	7.31006e-26	7.27105
112752	IFT43	-1.1985	7.64103e-26	4.26839
6595	SMARCA2	-0.856478	7.7169e-26	5.86787
23761	PISD	0.886139	7.89986e-26	5.0542
54915	YTHDF1	0.683093	8.44284e-26	7.06203
389362	PSMG4	-0.810954	8.72329e-26	5.19396
9941	EXOG	1.233	8.90877e-26	3.78199
84680	ACCS	-1.61913	8.99397e-26	2.18212
2639	GCDH	-0.814592	9.60028e-26	4.9183
57109	REXO4	0.752564	9.61374e-26	5.93581
64421	DCLRE1C	0.961696	9.81793e-26	4.39831
5087	PBX1	-1.00863	1.01731e-25	4.66932
93664	CADPS2	-1.40795	1.11653e-25	3.34012
5877	RABIF	0.887859	1.15916e-25	5.48086
4598	MVK	-0.868678	1.22458e-25	6.20016
9784	SNX17	-0.672633	1.24226e-25	7.4896
64425	POLR1E	0.778241	1.32657e-25	5.59304
64771	C6orf106	0.681535	1.35744e-25	7.97474
80724	ACAD10	-1.39652	1.42869e-25	4.20609
51605	TRMT6	0.923699	1.48599e-25	5.73915
159090	FAM122B	0.871758	1.59222e-25	6.32984
26032	SUSD5	-1.10774	1.65374e-25	3.97996
85450	ITPRIP	0.790045	1.71627e-25	6.33946
55652	SLC48A1	1.11222	1.85206e-25	4.1124
2584	GALK1	-1.25242	1.89595e-25	5.24564
283489	CHAMP1	0.873359	1.95707e-25	4.92517
727936	GXYLT2	-1.41617	2.20247e-25	3.79993
5983	RFC3	1.05195	2.33004e-25	5.36828
84303	CHCHD6	-1.25118	2.42208e-25	4.02946
55521	TRIM36	1.31619	2.48183e-25	3.29812
58490	RPRD1B	0.704943	2.49481e-25	6.17868
794	CALB2	-0.743916	2.59753e-25	6.424
8870	IER3	1.11539	2.64714e-25	10.2725
80344	DCAF11	-0.770512	2.92228e-25	5.66475
5298	PI4KB	0.676342	3.09737e-25	6.60566
25862	USP49	1.00308	3.19255e-25	4.87353
54982	CLN6	0.783125	3.50123e-25	4.69512
3569	IL6	0.894647	3.88642e-25	6.45678
286151	FBXO43	1.09294	3.90535e-25	3.17186
8315	BRAP	0.720125	4.16079e-25	5.45969
134285	TMEM171	1.1161	4.26027e-25	4.79206
283130	SLC25A45	1.76952	4.2867e-25	2.41092
28988	DBNL	-0.765132	4.32344e-25	7.12747
7837	PXDN	-0.904203	4.35023e-25	8.25976
10687	PNMA2	-0.714465	5.17307e-25	5.86563
84261	FBXW9	-1.40858	5.30389e-25	3.53894
80194	TMEM134	-1.09158	5.36385e-25	4.66
51363	CHST15	-0.727285	5.67791e-25	6.72808
314	AOC2	2.10954	5.70145e-25	2.24803
10799	RPP40	0.910628	6.12536e-25	4.22664
22856	CHSY1	-0.718343	6.99856e-25	6.00956
2184	FAH	-0.922713	8.10188e-25	5.15331
27000	DNAJC2	1.06743	8.20532e-25	4.40023
57617	VPS18	1.02276	8.73221e-25	5.42966
54442	KCTD5	0.722121	8.89668e-25	6.77963
10398	MYL9	-0.943936	9.4704e-25	5.41679
286006	LSMEM1	2.39663	9.69091e-25	0.961704
148641	SLC35F3	-1.15917	1.06519e-24	4.03223
23151	GRAMD4	-1.31512	1.11462e-24	4.28156
83891	SNX25	-0.91316	1.38947e-24	4.79798
2590	GALNT2	-1.09389	1.50197e-24	7.87332
2581	GALC	-0.907049	1.57119e-24	5.2009
6901	TAZ	-1.23974	1.62365e-24	5.57524
4891	SLC11A2	-0.816449	1.63318e-24	5.28708
30001	ERO1A	-0.679802	1.64658e-24	7.77582
89782	LMLN	-0.902181	1.68661e-24	4.62383
85415	RHPN2	0.784903	1.7846e-24	4.89061
3570	IL6R	3.31024	1.84918e-24	0.65961
9753	ZSCAN12	1.26317	1.93852e-24	3.37898
27303	RBMS3	-0.902122	2.03662e-24	4.33496
9896	FIG4	-1.0818	2.04234e-24	4.37266
441150	C6orf226	-1.11534	2.17572e-24	3.86687
647946	MIR924HG	1.36945	2.29883e-24	2.36305
80218	NAA50	0.730874	2.34993e-24	7.36179
51710	ZNF44	1.0247	2.49786e-24	3.56188
285966	TCAF2	-2.17612	2.5172e-24	1.97469
688	KLF5	0.763747	2.58301e-24	5.65726
9677	PPIP5K1	-1.5108	2.67908e-24	3.27054
5333	PLCD1	-1.07981	2.69219e-24	4.18813
351	APP	-0.622599	3.05509e-24	10.3537
22982	DIP2C	-0.990657	3.14594e-24	5.24088
56261	GPCPD1	0.901581	3.34219e-24	4.52502
25814	ATXN10	-1.01923	3.38231e-24	6.54285
6049	RNF6	0.75976	3.40988e-24	5.78144
64129	TINAGL1	-1.25342	3.45881e-24	7.85628
928	CD9	-0.753571	3.6691e-24	7.70403
5608	MAP2K6	-2.78525	3.6691e-24	0.439089
9529	BAG5	0.751602	4.04355e-24	6.09491
466	ATF1	0.782172	4.23184e-24	4.95067
3417	IDH1	-1.03176	4.76173e-24	6.66918
221527	ZBTB12	-1.16684	4.84942e-24	4.08668
5627	PROS1	-0.978104	5.27052e-24	5.0265
57103	TIGAR	0.853292	5.38011e-24	3.99637
5351	PLOD1	-1.01848	5.40808e-24	7.87372
10039	PARP3	-0.827747	5.79982e-24	4.85467
23386	NUDCD3	-0.684856	5.88934e-24	6.89575
836	CASP3	0.892534	5.89769e-24	6.11136
1390	CREM	0.827539	6.11872e-24	5.79637
1959	EGR2	2.43303	6.39978e-24	1.36533
64856	VWA1	-2.04625	7.0894e-24	6.44204
79944	L2HGDH	1.15962	7.35051e-24	4.03931
64651	CSRNP1	0.796547	7.36296e-24	5.2816
85406	DNAJC14	0.953846	8.81248e-24	4.26113
81875	ISG20L2	0.675495	9.13086e-24	5.65264
2287	FKBP3	-0.886847	9.4468e-24	5.9277
90268	OTULIN	0.781128	1.03461e-23	5.54646
81873	ARPC5L	0.704737	1.12907e-23	7.12375
57693	ZNF317	0.693683	1.17987e-23	5.6302
8801	SUCLG2	-0.863644	1.21125e-23	5.83773
170689	ADAMTS15	-0.778925	1.21889e-23	6.968
118980	SFXN2	-1.23466	1.33041e-23	3.23589
124801	LSM12	0.767437	1.33041e-23	5.39312
54955	C1orf109	0.872084	1.34938e-23	4.8652
79075	DSCC1	1.06928	1.4078e-23	4.91517
376497	SLC27A1	-1.56866	1.48979e-23	6.46046
84441	MAML2	-0.767857	1.48979e-23	5.53858
55075	UACA	-0.746605	1.50013e-23	6.79476
79921	TCEAL4	-0.715321	1.57574e-23	6.68613
883	KYAT1	-1.01808	1.61085e-23	4.32367
4486	MST1R	-1.37858	1.62211e-23	4.01729
256691	MAMDC2	-1.3878	1.71399e-23	3.76892
9886	RHOBTB1	-1.46667	1.7508e-23	3.0032
10565	ARFGEF1	-0.798508	1.77683e-23	5.26839
115572	FAM46B	1.00871	1.83385e-23	3.71959
687	KLF9	-1.11398	1.994e-23	4.70541
219902	TMEM136	1.07542	2.13973e-23	3.94068
135458	HUS1B	2.58987	2.20985e-23	0.416614
84079	ANKRD27	-0.724991	2.38566e-23	5.68443
80781	COL18A1	-2.14243	2.41351e-23	7.96432
90673	PPP1R3E	-1.38544	2.46155e-23	2.86951
10000	AKT3	-0.763183	2.46497e-23	5.89641
83719	YPEL3	-1.34467	2.60027e-23	4.93121
5932	RBBP8	1.13957	2.65579e-23	6.2514
5934	RBL2	-1.02655	2.79693e-23	4.4848
1503	CTPS1	0.767106	2.90816e-23	6.46342
5786	PTPRA	-0.791121	2.94802e-23	6.55641
89910	UBE3B	-0.867534	2.98508e-23	5.93515
27154	BRPF3	0.880456	3.27615e-23	7.03659
55552	ZNF823	1.38524	3.27694e-23	3.13361
929	CD14	-1.4262	3.3016e-23	3.00949
3283	HSD3B1	-4.20263	3.45145e-23	0.518511
8867	SYNJ1	0.974816	3.64064e-23	4.45498
55129	ANO10	-0.773919	3.94322e-23	6.49285
255104	TMCO4	-1.00109	3.98976e-23	3.94677
5728	PTEN	-0.703807	4.19233e-23	7.03367
55839	CENPN	1.04997	4.27938e-23	5.52778
2677	GGCX	-0.715208	4.55682e-23	6.91113
904	CCNT1	0.851128	4.7657e-23	4.77613
7431	VIM	-0.788553	5.14084e-23	10.0427
148206	ZNF714	1.0982	5.19101e-23	3.45895
26227	PHGDH	-1.13882	5.57125e-23	4.48642
2788	GNG7	-2.39184	5.90206e-23	2.50038
51251	NT5C3A	1.08326	5.94097e-23	5.91858
2185	PTK2B	-1.3562	7.00382e-23	3.95864
84336	TMEM101	-0.976343	7.2263e-23	5.43606
285367	RPUSD3	-0.721197	8.15198e-23	5.55298
6599	SMARCC1	-0.653168	8.43552e-23	6.66175
55890	GPRC5C	-1.29141	8.45253e-23	3.05515
2730	GCLM	1.08634	8.4666e-23	7.14836
9188	DDX21	0.698516	8.85002e-23	7.93282
8763	CD164	-1.08973	8.93558e-23	7.08552
150763	GPAT2	-0.816325	9.47796e-23	5.32386
5223	PGAM1	-0.606168	9.68908e-23	9.00885
22941	SHANK2	-1.43789	9.81865e-23	3.34068
10957	PNRC1	-0.779017	1.00136e-22	5.49292
10746	MAP3K2	0.861335	1.01141e-22	5.74962
8269	TMEM187	-1.55324	1.01141e-22	3.19587
4091	SMAD6	-1.72173	1.05451e-22	2.99347
2026	ENO2	-0.743116	1.10413e-22	7.18149
287	ANK2	-1.32663	1.10413e-22	3.42563
64841	GNPNAT1	0.814292	1.12875e-22	5.78381
595	CCND1	-1.00409	1.33235e-22	9.23839
11333	PDAP1	-0.61323	1.33283e-22	7.65641
55646	LYAR	0.728321	1.33283e-22	6.60908
79609	VCPKMT	1.07216	1.44214e-22	3.73728
92675	DTD1	-0.751606	1.44602e-22	5.94566
10826	FAXDC2	1.83176	1.46551e-22	1.59007
10922	FASTK	-1.08655	1.58072e-22	6.40224
10785	WDR4	1.25151	1.59235e-22	3.52809
57162	PELI1	0.997218	1.62186e-22	4.40721
10277	UBE4B	-0.878378	1.62431e-22	5.82943
84246	MED10	0.866136	1.66494e-22	6.36507
84059	ADGRV1	1.28612	1.66573e-22	2.41996
26007	TKFC	-1.28577	1.69012e-22	4.14701
387914	SHISA2	0.888388	1.69139e-22	4.94856
90324	CCDC97	0.766036	1.69597e-22	5.43824
6891	TAP2	0.677584	1.70873e-22	6.72188
54477	PLEKHA5	-0.802416	1.70879e-22	5.30002
2305	FOXM1	0.827045	1.70879e-22	6.45712
123606	NIPA1	0.770754	1.71129e-22	5.49626
284004	HEXDC	-1.31036	1.72443e-22	4.95826
65260	COA7	0.860094	1.73412e-22	4.75741
284018	C17orf58	-1.20229	1.84596e-22	3.93462
201232	SLC16A13	-2.03035	1.86246e-22	3.85856
79654	HECTD3	-0.80608	1.90106e-22	6.34345
6730	SRP68	0.593205	1.98772e-22	7.47757
124491	TMEM170A	0.862317	2.00476e-22	4.26069
55119	PRPF38B	-0.674511	2.07348e-22	6.29977
2124	EVI2B	0.993913	2.17179e-22	4.2225
2887	GRB10	-0.75681	2.22782e-22	6.41573
9903	KLHL21	1.07015	2.22782e-22	6.52859
5104	SERPINA5	-2.35363	2.29991e-22	1.23218
79083	MLPH	-0.845966	2.39381e-22	6.83986
3791	KDR	1.16722	2.39765e-22	3.79185
55766	H2AFJ	-0.898216	2.5245e-22	5.95393
26071	RTL8A	-1.09796	2.60837e-22	6.27247
388730	TMEM81	1.41917	2.61414e-22	2.28159
2817	GPC1	-1.28224	2.70977e-22	6.34412
280636	SELENOH	-0.857284	2.76933e-22	5.60751
11332	ACOT7	-0.762492	3.00897e-22	6.90693
4705	NDUFA10	-0.684714	3.02102e-22	6.00405
100131211	NEMP2	1.05465	3.05045e-22	3.21659
78990	OTUB2	0.703915	3.10852e-22	5.44808
9897	WASHC5	-1.24629	3.13714e-22	4.09518
5920	RARRES3	-1.41223	3.23587e-22	5.7793
55090	MED9	0.781126	3.33245e-22	4.32405
65084	TMEM135	-0.919009	3.51639e-22	4.6461
54920	DUS2	-1.03027	3.52084e-22	3.7123
152302	CIDECP	1.20991	3.53251e-22	4.20626
819	CAMLG	0.643595	3.5444e-22	6.21875
9816	URB2	0.851686	3.60962e-22	4.38447
51117	COQ4	-0.732579	3.63897e-22	5.26597
540	ATP7B	-1.44389	3.77179e-22	3.03534
2624	GATA2	1.30317	3.89917e-22	3.78042
80196	RNF34	0.728574	4.1067e-22	6.07179
23078	VWA8	-1.30297	4.11786e-22	3.56785
54498	SMOX	1.11934	4.26971e-22	5.28317
28981	IFT81	-1.06865	4.63085e-22	4.49091
768	CA9	-2.96358	4.64906e-22	1.49075
29948	OSGIN1	1.11864	4.72896e-22	4.23425
729440	CCDC61	-2.18102	4.78165e-22	3.49753
25894	PLEKHG4	-1.11394	5.05865e-22	4.69969
2720	GLB1	-0.679936	5.46808e-22	6.49558
7045	TGFBI	-0.751037	5.51563e-22	8.00253
79869	CPSF7	0.619706	5.5219e-22	6.95244
388115	CCDC9B	-1.32567	5.65285e-22	6.22438
7025	NR2F1	-1.35978	5.80854e-22	4.34771
55841	WWC3	-0.881195	5.84598e-22	6.71651
79647	AKIRIN1	0.816	5.99272e-22	6.73678
11170	FAM107A	-1.837	6.1652e-22	0.94039
6539	SLC6A12	-1.67771	6.45681e-22	2.57611
51808	PHAX	0.661515	6.64436e-22	6.05123
55170	PRMT6	-0.877236	6.68121e-22	5.34127
84722	PSRC1	-0.743848	7.12175e-22	5.52093
7037	TFRC	-0.732449	7.37526e-22	8.73891
116138	KLHDC3	-0.624416	7.40611e-22	8.36857
11244	ZHX1	0.773822	7.48367e-22	6.07107
167681	PRSS35	3.09333	8.00243e-22	1.19961
6289	SAA2	-0.981642	8.01422e-22	5.53482
5395	PMS2	0.873674	8.03331e-22	3.73479
107984056	LOC107984056	0.873674	8.03331e-22	3.73479
5702	PSMC3	0.630219	8.17392e-22	8.3936
6432	SRSF7	-0.82685	8.43084e-22	7.27246
6834	SURF1	-0.85336	9.0643e-22	5.47751
84549	MAK16	0.862512	9.35152e-22	4.42085
8899	PRPF4B	-0.979865	1.02143e-21	6.84628
3115	HLA-DPB1	-0.935002	1.14759e-21	4.45205
432	ASGR1	1.8225	1.15015e-21	1.42443
55300	PI4K2B	-0.834165	1.28669e-21	5.5979
57639	CCDC146	-1.78021	1.33476e-21	2.50603
80000	GREB1L	1.58439	1.39506e-21	2.42748
35	ACADS	-1.22172	1.45754e-21	3.26809
23189	KANK1	-1.12081	1.49328e-21	3.79528
150696	PROM2	-1.65378	1.51916e-21	2.77781
26469	PTPN18	-1.06151	1.5199e-21	4.25843
81888	HYI	-1.07983	1.55152e-21	5.6912
84172	POLR1B	0.757948	1.55704e-21	5.15773
6337	SCNN1A	-1.2418	1.59595e-21	4.47525
81839	VANGL1	-0.706934	1.66968e-21	5.96784
84058	WDR54	-0.794151	1.69126e-21	5.69504
57415	C3orf14	1.01125	1.75773e-21	4.69377
55572	FOXRED1	-0.710318	2.02436e-21	5.7352
5420	PODXL	-0.862058	2.05488e-21	7.55853
401577	CD99P1	1.5092	2.23665e-21	1.27524
102724515	LINC01291	2.01974	2.27002e-21	0.887398
92689	FAM114A1	-0.689643	2.40886e-21	6.66193
64110	MAGEF1	-0.772027	2.43636e-21	5.55258
23034	SAMD4A	-0.86333	2.4799e-21	6.05317
51700	CYB5R2	1.14071	2.4799e-21	2.20405
3290	HSD11B1	1.76224	2.63811e-21	3.66377
118924	FRA10AC1	-0.902808	2.65046e-21	5.03931
55131	RBM28	0.71284	2.7406e-21	5.20265
90024	FLJ20021	-1.329	2.84844e-21	3.61629
64326	RFWD2	-0.856286	2.86704e-21	5.22864
126353	MISP	1.9113	2.90057e-21	1.8248
23468	CBX5	0.910525	3.05736e-21	6.07341
7695	ZNF136	1.19919	3.13649e-21	3.06551
7184	HSP90B1	-0.761753	3.22857e-21	10.0687
2317	FLNB	-0.984303	3.26323e-21	9.88698
157570	ESCO2	1.02626	3.26921e-21	4.26983
57541	ZNF398	0.835616	3.32957e-21	4.04663
143	PARP4	-0.679656	3.35385e-21	6.85737
604	BCL6	0.78894	3.35838e-21	5.47554
54437	SEMA5B	-4.54473	3.43167e-21	0.155654
121441	NEDD1	0.959957	3.44846e-21	5.87586
100506749	AGAP1-IT1	3.50503	3.52246e-21	-0.378341
25929	GEMIN5	0.688525	3.61433e-21	5.44799
25841	ABTB2	1.01046	3.62024e-21	6.01537
3688	ITGB1	-0.686796	3.6489e-21	10.2248
9208	LRRFIP1	-0.686237	3.69571e-21	6.89475
4774	NFIA	-0.899709	3.85521e-21	4.30586
54970	TTC12	-0.889103	3.90134e-21	4.83368
11041	B4GAT1	-0.912571	4.06782e-21	5.64117
1519	CTSO	-1.26589	4.16007e-21	2.96592
4320	MMP11	-2.80895	4.52083e-21	1.49689
5607	MAP2K5	-1.17468	4.52962e-21	3.56795
203427	SLC25A43	-0.725926	4.69827e-21	5.25424
152579	SCFD2	-1.02189	4.69827e-21	3.95773
11193	WBP4	0.857521	4.82982e-21	5.10599
6016	RIT1	0.762266	4.92723e-21	5.56319
22820	COPG1	-0.606715	5.0172e-21	7.26858
27020	NPTN	-0.841344	5.08441e-21	6.95596
84706	GPT2	-1.06373	5.29623e-21	5.54799
10611	PDLIM5	-0.611083	5.49549e-21	7.4716
100996732	LOC100996732	1.21857	6.05242e-21	2.4567
107985200	LOC107985200	1.21857	6.05242e-21	2.4567
3930	LBR	-0.746029	6.24719e-21	7.16821
22995	CEP152	0.911528	6.32025e-21	3.90232
245812	CNPY4	-1.21631	6.3613e-21	4.15369
23171	GPD1L	-0.866367	6.71666e-21	4.81077
23306	NEMP1	0.824046	6.75436e-21	5.65839
9675	TTI1	0.645719	6.92694e-21	5.73116
2597	GAPDH	-0.616218	6.96282e-21	10.8663
84978	FRMD5	-0.922956	7.14026e-21	4.79602
129563	DIS3L2	-1.04952	8.61384e-21	4.36584
10982	MAPRE2	0.67778	8.87419e-21	5.83918
3399	ID3	1.23132	8.88424e-21	2.88492
140576	S100A16	-0.572509	8.99424e-21	8.76618
58493	INIP	0.814077	9.37644e-21	5.10984
9373	PLAA	0.79358	9.63075e-21	6.14718
84836	ABHD14B	-0.856367	9.91308e-21	4.85088
1471	CST3	-0.86999	1.0224e-20	9.37685
10308	ZNF267	0.994015	1.02563e-20	3.57344
8728	ADAM19	-0.855554	1.05346e-20	6.1537
338739	CSTF3-AS1	2.27275	1.07147e-20	0.348956
10060	ABCC9	4.19607	1.10592e-20	-0.618661
9023	CH25H	2.88467	1.11066e-20	-0.265298
4501	MT1X	-0.887315	1.16026e-20	6.78345
1287	COL4A5	-0.952847	1.16689e-20	3.97862
55696	RBM22	0.833854	1.17858e-20	6.01469
2189	FANCG	0.667601	1.19186e-20	5.82555
4254	KITLG	1.33811	1.20211e-20	4.20147
7014	TERF2	0.689501	1.35019e-20	4.97583
956	ENTPD3	1.33017	1.3696e-20	3.20394
55793	MINDY1	-0.884812	1.42263e-20	4.32986
5096	PCCB	-0.729505	1.42777e-20	5.20356
182	JAG1	0.627933	1.44674e-20	8.20259
285148	IAH1	-0.850072	1.50281e-20	5.43173
5810	RAD1	0.877125	1.57886e-20	6.05446
23392	KIAA0368	-0.610084	1.6041e-20	7.17942
9134	CCNE2	1.23825	1.64697e-20	3.66757
92017	SNX29	-1.21288	1.6595e-20	3.78812
55103	RALGPS2	-0.715795	1.7099e-20	5.59086
7851	MALL	-1.99672	1.77742e-20	1.31595
955	ENTPD6	-0.919478	1.78355e-20	6.64921
284992	CCDC150	1.1328	1.79868e-20	2.49701
79443	FYCO1	-1.10256	1.79868e-20	5.47041
10475	TRIM38	0.789451	1.83372e-20	5.27221
9797	TATDN2	0.716515	1.93861e-20	5.40644
3134	HLA-F	-1.00918	2.05884e-20	3.70196
54977	SLC25A38	0.622636	2.15622e-20	5.7848
29915	HCFC2	1.08783	2.33738e-20	4.29912
7106	TSPAN4	-0.756209	2.37059e-20	7.09336
64788	LMF1	-2.789	2.37458e-20	2.15422
130827	TMEM182	1.7119	2.49326e-20	2.13685
3691	ITGB4	-1.989	2.5769e-20	7.29088
145173	B3GLCT	-1.04972	2.65273e-20	3.86236
10236	HNRNPR	-0.78339	2.67465e-20	7.92187
83607	AMMECR1L	0.721779	2.6758e-20	5.31311
140707	BRI3BP	0.697406	2.72815e-20	5.01721
259266	ASPM	-0.711433	3.16437e-20	6.44975
28512	NKIRAS1	0.803699	3.2092e-20	5.14688
4303	FOXO4	-0.897414	3.31738e-20	4.68924
221955	DAGLB	0.677076	3.31898e-20	5.64448
91442	FAAP24	1.13084	3.44547e-20	2.6387
81856	ZNF611	0.827407	3.64912e-20	4.0762
150383	CDPF1	-1.2761	3.67851e-20	2.87904
50512	PODXL2	-1.36292	3.80289e-20	3.91794
867	CBL	0.963082	4.20788e-20	6.66823
170959	ZNF431	1.03637	4.34799e-20	2.98046
142891	SAMD8	0.664947	4.43402e-20	6.01975
55901	THSD1	2.00611	4.48462e-20	0.439936
6717	SRI	-0.678737	5.21886e-20	6.41949
376267	RAB15	1.21775	5.24406e-20	2.78844
132660	LIN54	0.770956	5.25927e-20	5.10152
80321	CEP70	-1.28905	5.56632e-20	3.91104
8546	AP3B1	-0.670729	5.77329e-20	6.3347
3280	HES1	-1.30608	5.81674e-20	5.79287
57171	DOLPP1	0.693532	5.91643e-20	5.40808
10196	PRMT3	-1.02402	6.31689e-20	4.88709
203062	TSNARE1	-1.98431	6.36993e-20	3.60833
91300	R3HDM4	-0.81776	6.37489e-20	6.35543
9180	OSMR	-0.623252	6.37707e-20	7.35305
79754	ASB13	-0.913572	6.39962e-20	5.46578
49854	ZBTB21	0.894317	6.52546e-20	4.61913
5054	SERPINE1	0.615624	6.76971e-20	9.20219
5921	RASA1	-0.671229	7.06679e-20	6.48522
11000	SLC27A3	-1.63013	7.20554e-20	2.93344
2261	FGFR3	1.3135	7.26578e-20	2.82753
7342	UBP1	-0.601031	7.4657e-20	6.54964
55589	BMP2K	1.0769	7.92024e-20	3.98411
79165	LENG1	0.857081	8.24416e-20	4.80727
6490	PMEL	1.42084	8.42003e-20	2.4736
126917	IFFO2	-0.618017	8.64955e-20	6.05987
7155	TOP2B	-0.660971	8.84079e-20	7.10074
4795	NFKBIL1	0.618289	9.23746e-20	5.17996
6277	S100A6	-1.02069	9.27798e-20	11.6967
22955	SCMH1	-0.89717	9.4014e-20	5.10882
9315	NREP	-1.26062	9.64168e-20	4.48451
22936	ELL2	0.66892	9.99063e-20	6.84588
4174	MCM5	-0.869634	1.01203e-19	6.48118
9275	BCL7B	0.660534	1.05167e-19	6.06632
144108	SPTY2D1	0.806522	1.05175e-19	5.3674
978	CDA	1.01142	1.06608e-19	5.54734
9397	NMT2	-0.761347	1.09691e-19	5.97668
93129	ORAI3	-1.1173	1.18107e-19	3.85186
11158	RABL2B	-1.26271	1.18615e-19	3.02272
138151	NACC2	-1.11337	1.20144e-19	5.61029
84255	SLC37A3	-0.765051	1.24216e-19	5.69511
84515	MCM8	0.82155	1.24449e-19	5.47123
79000	AUNIP	0.954974	1.25903e-19	3.38453
60684	TRAPPC11	-0.741249	1.28258e-19	5.28108
8675	STX16	-0.665655	1.28365e-19	6.41123
163590	TOR1AIP2	0.638048	1.30329e-19	7.05279
1939	EIF2D	-0.791829	1.34697e-19	5.48797
55644	OSGEP	-0.897003	1.36404e-19	5.76683
353322	ANKRD37	-1.06622	1.40089e-19	3.3362
5214	PFKP	-1.03305	1.45081e-19	9.10017
55432	YOD1	0.74473	1.54799e-19	5.13049
1298	COL9A2	-1.37871	1.57531e-19	3.53072
55359	STYK1	1.2767	1.61085e-19	2.82182
118881	COMTD1	-1.42344	1.65056e-19	4.40762
10488	CREB3	0.635968	1.65439e-19	6.58927
6505	SLC1A1	-1.26618	1.77121e-19	3.22187
284391	ZNF844	1.00756	1.82088e-19	3.55482
101928979	LINC01719	2.5185	1.82523e-19	0.746749
8829	NRP1	-0.5576	1.86605e-19	8.62229
627	BDNF	-0.836786	1.91305e-19	4.72237
1845	DUSP3	0.668356	2.09721e-19	6.44102
50807	ASAP1	-0.781151	2.16808e-19	6.69065
55809	TRERF1	-0.785183	2.3057e-19	6.64178
63916	ELMO2	0.587044	2.37367e-19	6.1125
58190	CTDSP1	-0.744181	2.43144e-19	6.12087
837	CASP4	0.715254	2.4357e-19	5.47841
23157	2006-09-01	-0.804012	2.51399e-19	4.90746
55544	RBM38	0.833582	2.55604e-19	4.59732
26259	FBXW8	-0.913901	2.86395e-19	4.72199
51099	ABHD5	0.814056	2.87724e-19	5.33827
84168	ANTXR1	-0.623491	2.87724e-19	6.31788
7453	WARS	-0.600641	2.89923e-19	7.30107
64342	HS1BP3	-0.865439	2.94604e-19	4.94876
84343	HPS3	-0.795714	2.98122e-19	5.35841
4041	LRP5	-1.86257	2.99687e-19	8.38891
8869	ST3GAL5	-1.14596	3.01145e-19	4.35874
54069	MIS18A	0.682528	3.08353e-19	5.32802
83394	PITPNM3	-1.1698	3.23007e-19	4.77004
114876	OSBPL1A	-0.826601	3.52901e-19	4.32173
64222	TOR3A	0.731748	3.53152e-19	5.56236
55692	LUC7L	0.758082	3.58927e-19	6.04189
541578	CXorf40B	0.719594	3.87553e-19	5.59474
55219	MACO1	0.694447	3.9582e-19	5.45636
84524	ZC3H8	1.0773	4.05369e-19	3.14168
10762	NUP50	0.649012	4.38068e-19	6.36669
317662	FAM149B1	1.12125	4.38562e-19	5.02798
5646	PRSS3	0.772441	4.39054e-19	5.38328
8714	ABCC3	-1.33752	4.64064e-19	5.13539
54585	LZTFL1	-1.33353	4.98805e-19	4.32071
25780	RASGRP3	1.59756	5.6523e-19	2.45975
3191	HNRNPL	-0.571797	5.8355e-19	7.7309
55534	MAML3	-1.30553	6.00633e-19	3.88201
905	CCNT2	0.769842	6.16362e-19	4.74261
51533	PHF7	0.848852	6.21399e-19	3.93075
65124	SOWAHC	0.699512	6.34015e-19	5.115
29035	C16orf72	0.702018	6.468e-19	5.7922
57520	HECW2	1.85394	6.87265e-19	1.84886
84640	USP38	0.723759	7.07205e-19	5.61665
79836	LONRF3	0.958141	7.08816e-19	3.28044
23438	HARS2	0.888643	7.43522e-19	4.94763
2023	ENO1	-0.684156	7.68684e-19	11.6981
661	POLR3D	0.666354	7.80149e-19	5.13412
3475	IFRD1	0.900329	8.04246e-19	6.62565
379	ARL4D	0.967703	8.04246e-19	5.70176
94134	ARHGAP12	-0.64603	8.09243e-19	5.94845
80325	ABTB1	-1.10367	8.60786e-19	5.59648
26121	PRPF31	-0.65917	9.07766e-19	5.94459
2934	GSN	-0.582725	9.3188e-19	7.6611
4300	MLLT3	-0.821348	9.53858e-19	4.87371
123720	WHAMM	0.981318	9.84128e-19	3.98454
79651	RHBDF2	-1.45309	9.99188e-19	5.79602
79726	WDR59	-0.86964	1.01835e-18	4.41272
8557	TCAP	1.6766	1.02525e-18	1.78781
79801	SHCBP1	0.694613	1.03134e-18	6.00859
90407	TMEM41A	0.671074	1.07973e-18	5.4003
9639	ARHGEF10	-0.764182	1.11853e-18	5.22532
7984	ARHGEF5	1.12684	1.1778e-18	2.76497
102725117	LOC102725117	1.12684	1.1778e-18	2.76497
3592	IL12A	1.5603	1.22573e-18	1.9418
6581	SLC22A3	-1.03191	1.25964e-18	3.26533
84503	ZNF527	1.35993	1.34059e-18	2.72041
27242	TNFRSF21	-0.606464	1.34639e-18	8.06057
1978	EIF4EBP1	-0.836933	1.35848e-18	7.2338
347240	KIF24	0.91848	1.37655e-18	3.57315
2121	EVC	-0.939484	1.41266e-18	5.50455
56902	PNO1	0.760996	1.4446e-18	5.43606
6676	SPAG4	-1.23916	1.44967e-18	4.3092
23521	RPL13A	-0.596746	1.54253e-18	10.6917
441094	NR2F1-AS1	-0.928332	1.55162e-18	3.60546
143570	XRRA1	0.928037	1.56112e-18	3.21674
8239	USP9X	-0.616435	1.57123e-18	7.59063
54946	SLC41A3	-0.6155	1.57346e-18	5.46832
5621	PRNP	-1.01649	1.59413e-18	9.05508
8420	SNHG3	-1.06819	1.60509e-18	5.68969
135112	NCOA7	0.704826	1.65063e-18	5.47953
353274	ZNF445	0.992827	1.69984e-18	4.83049
8502	PKP4	-0.593373	1.74733e-18	6.3449
201163	FLCN	0.653707	1.74733e-18	5.50824
81790	RNF170	-0.979114	1.77982e-18	4.31415
147906	DACT3	2.60645	1.8518e-18	2.27707
326625	MMAB	-0.651706	1.88207e-18	5.80602
1810	DR1	0.617111	1.89049e-18	6.89773
1408	CRY2	0.954056	1.99532e-18	3.60616
64393	ZMAT3	0.765364	1.99576e-18	4.9959
2630	GBAP1	0.882811	2.09349e-18	3.26717
55034	MOCOS	-0.788195	2.09904e-18	5.34096
27075	TSPAN13	1.01911	2.13435e-18	4.24945
6777	STAT5B	-0.742542	2.14995e-18	5.45507
388610	TRNP1	1.26989	2.27523e-18	4.40598
5984	RFC4	0.738401	2.32025e-18	6.1502
83903	HASPIN	0.892237	2.42195e-18	4.43392
79872	CBLL1	0.844422	2.53336e-18	4.77826
55124	PIWIL2	3.27604	2.60023e-18	0.0679203
5236	PGM1	-0.587755	2.90172e-18	7.24693
7728	ZNF175	-0.809194	3.00225e-18	5.53568
7204	TRIO	-1.17541	3.09559e-18	7.73033
57493	HEG1	-0.824936	3.09559e-18	8.07264
140606	SELENOM	0.902304	3.12841e-18	5.11211
57194	ATP10A	-1.28166	3.12841e-18	4.21519
105369848	LINC02407	1.55578	3.16001e-18	2.89652
10533	ATG7	-0.789891	3.34104e-18	4.49525
9156	EXO1	0.743873	3.48449e-18	5.35302
6446	SGK1	-1.11926	3.49831e-18	5.09727
5929	RBBP5	0.651467	3.52112e-18	5.26948
1355	COX15	0.639661	3.62967e-18	5.11878
2110	ETFDH	-0.955531	3.99318e-18	4.90304
3084	NRG1	0.62424	4.12914e-18	5.54228
3628	INPP1	0.729594	4.20905e-18	5.47482
57532	NUFIP2	0.624947	4.21041e-18	7.09701
101927752	LOC101927752	-1.17804	4.3568e-18	3.53478
8777	MPDZ	-0.956034	4.42733e-18	4.73973
10653	SPINT2	-0.590326	4.4552e-18	8.34335
84918	LRP11	-0.663549	4.50814e-18	5.59504
54439	RBM27	0.631362	4.52033e-18	5.58876
8565	YARS	-0.576197	4.58724e-18	7.40062
54471	MIEF1	0.636718	4.85038e-18	5.81575
195828	ZNF367	0.776477	5.07132e-18	5.19947
153020	RASGEF1B	3.07818	5.13806e-18	0.0869959
9632	SEC24C	-0.573062	5.15877e-18	7.77582
6431	SRSF6	-0.805497	5.18174e-18	7.59906
5859	QARS	-0.574711	5.22906e-18	7.48794
4193	MDM2	0.597433	5.30269e-18	5.57781
9620	CELSR1	-1.40141	5.38427e-18	4.16591
6904	TBCD	-1.01027	5.49906e-18	6.32841
2202	EFEMP1	-0.780678	5.52783e-18	7.23183
6100	RP9	0.816502	5.54892e-18	4.57746
5571	PRKAG1	-0.840104	5.54892e-18	5.76306
90196	SYS1	0.890685	5.65213e-18	5.36532
79955	PDZD7	-1.8805	5.80813e-18	3.0054
10076	PTPRU	-1.40632	5.99823e-18	5.93835
57679	ALS2	0.798722	6.16858e-18	5.20512
126526	C19orf47	0.840002	6.27881e-18	4.99349
54149	C21orf91	0.848763	6.38991e-18	4.22054
5289	PIK3C3	-0.809298	6.52682e-18	5.73612
957	ENTPD5	-0.90698	6.59861e-18	4.17507
4163	MCC	0.863211	6.64635e-18	4.07275
117584	RFFL	0.782264	6.66289e-18	4.34753
23590	PDSS1	0.884921	6.68942e-18	4.05177
2775	GNAO1	-1.52522	6.75692e-18	3.62999
51660	MPC1	0.705956	6.79222e-18	5.56275
7318	UBA7	-0.899494	7.94203e-18	4.69179
128434	VSTM2L	-1.92926	7.98664e-18	6.85351
129450	TYW5	0.991266	8.21257e-18	3.73114
1112	FOXN3	-0.71324	8.38817e-18	5.92431
56172	ANKH	-0.692418	8.50667e-18	6.00648
23229	ARHGEF9	-0.785057	8.59292e-18	4.47345
1767	DNAH5	-1.43404	8.65404e-18	2.52009
54621	VSIG10	-0.716557	8.93761e-18	4.6746
114803	MYSM1	0.949392	9.08137e-18	4.08363
60509	AGBL5	-0.862308	9.11261e-18	4.63595
81932	HDHD3	0.745302	9.28516e-18	4.38329
23294	ANKS1A	-0.778192	1.02472e-17	5.91146
2049	EPHB3	1.4673	1.03176e-17	1.76975
54961	SSH3	-1.37235	1.03881e-17	4.58625
4548	MTR	-0.792484	1.04583e-17	5.24702
8701	DNAH11	-1.18366	1.05162e-17	2.31026
9076	CLDN1	1.23982	1.05932e-17	2.88016
3993	LLGL2	-1.5556	1.13315e-17	3.57504
115209	OMA1	-1.27652	1.15018e-17	3.35203
5320	PLA2G2A	-2.18922	1.1645e-17	0.407031
144455	E2F7	0.62308	1.16562e-17	7.33665
55930	MYO5C	-1.11456	1.17503e-17	3.80654
57178	ZMIZ1	-1.13609	1.18392e-17	7.53938
7156	TOP3A	0.685985	1.1993e-17	5.78805
55364	IMPACT	-0.898963	1.20842e-17	4.38487
684	BST2	-0.584783	1.24012e-17	8.16388
84328	LZIC	0.673517	1.24012e-17	4.90732
8743	TNFSF10	-0.995016	1.26575e-17	7.09915
10049	DNAJB6	-0.54045	1.26906e-17	8.81374
25799	ZNF324	1.0472	1.27119e-17	3.53133
2729	GCLC	0.727248	1.29019e-17	5.5995
133022	TRAM1L1	-2.36135	1.36093e-17	1.50047
23630	KCNE5	2.43072	1.38356e-17	0.304613
146956	EME1	0.932727	1.38485e-17	3.94525
51102	MECR	-0.684173	1.43742e-17	4.29834
57231	SNX14	-0.87972	1.52909e-17	5.84728
29102	DROSHA	-0.597623	1.63431e-17	6.03659
4277	MICB	0.540086	1.72787e-17	6.59589
3775	KCNK1	0.877181	1.75455e-17	4.07531
79623	GALNT14	-1.35417	1.77452e-17	2.54293
84969	TOX2	-1.40986	1.805e-17	5.62055
378805	LINC-PINT	1.24775	1.82483e-17	2.63641
9701	PPP6R2	-0.925994	1.91937e-17	5.52118
7416	VDAC1	-0.570535	1.94733e-17	8.40828
23404	EXOSC2	0.646212	1.98989e-17	5.73226
79637	ARMC7	0.789367	2.006e-17	4.19831
55228	PNMA8A	0.685577	2.01421e-17	4.70062
977	CD151	-0.675891	2.09251e-17	9.03746
125058	TBC1D16	-1.49813	2.32083e-17	5.89902
9342	SNAP29	0.685618	2.33831e-17	5.25746
5337	PLD1	-0.98842	2.36113e-17	4.41986
388135	C15orf59	-2.50951	2.38563e-17	1.35145
54583	EGLN1	-0.551782	2.40134e-17	6.53222
154007	SNRNP48	0.847287	2.42643e-17	5.42068
54556	ING3	1.08032	2.68821e-17	4.15116
8514	KCNAB2	-1.81942	2.80221e-17	3.63199
389692	MAFA	2.78897	2.9496e-17	0.777206
3689	ITGB2	-1.3384	3.08216e-17	4.90973
57478	USP31	1.11041	3.12475e-17	3.80272
56648	EIF5A2	1.00123	3.14285e-17	5.08852
4015	LOX	-0.588875	3.25775e-17	6.32882
9645	MICAL2	-0.778826	3.26223e-17	8.08755
1435	CSF1	-1.20359	3.29766e-17	8.71741
374659	HDDC3	-1.36989	3.30306e-17	2.91801
54102	CLIC6	-0.634856	3.34111e-17	4.91391
2782	GNB1	-0.565706	3.4031e-17	8.88484
1915	EEF1A1	-0.801469	3.47854e-17	12.8429
92421	CHMP4C	1.46456	3.60256e-17	2.24717
64747	MFSD1	-0.768789	3.60532e-17	5.87655
27241	BBS9	-1.13969	3.6347e-17	3.88801
1956	EGFR	-0.631334	3.66822e-17	8.27852
130367	SGPP2	2.61362	3.70141e-17	0.134342
647979	NORAD	-0.634082	3.93715e-17	8.80157
115817	DHRS1	-0.78533	3.97608e-17	5.18376
1027	CDKN1B	-0.667094	4.05145e-17	5.72755
22864	R3HDM2	-0.949304	4.13219e-17	3.97233
178	AGL	-0.744051	4.1364e-17	4.80268
9448	MAP4K4	-0.676509	4.13767e-17	8.46556
1794	DOCK2	-1.1545	4.16893e-17	3.24258
5199	CFP	-1.01535	4.17748e-17	3.92571
414236	C10orf55	-2.45255	4.17748e-17	1.20755
230	ALDOC	-1.08065	4.45594e-17	4.15801
891	CCNB1	-0.802943	4.72007e-17	7.67629
7327	UBE2G2	-0.632421	4.82157e-17	6.45339
29116	MYLIP	0.675408	4.83218e-17	4.62853
11331	PHB2	-0.608269	4.83253e-17	7.48481
399726	CASC10	-1.29085	4.84256e-17	2.97846
10667	FARS2	-0.818475	4.98693e-17	4.43672
51006	SLC35C2	-0.650567	5.0721e-17	5.9976
80301	PLEKHO2	1.1154	5.27922e-17	3.56636
29926	GMPPA	-0.741034	5.54824e-17	5.52637
331	XIAP	0.741109	5.59269e-17	6.19483
2632	GBE1	-0.643789	5.62726e-17	6.57084
192670	AGO4	-0.782007	5.8431e-17	3.86647
55191	NADSYN1	-0.685567	6.04593e-17	5.4796
140766	ADAMTS14	-1.50119	6.08614e-17	3.68513
116151	FAM210B	-0.668512	6.17198e-17	6.30752
10428	CFDP1	-0.751791	6.18604e-17	5.80556
153443	SRFBP1	0.813448	6.34058e-17	4.13872
3140	MR1	0.849129	6.57647e-17	4.01837
26037	SIPA1L1	-0.632202	6.65746e-17	6.10354
84667	HES7	2.331	6.66672e-17	2.76609
55746	NUP133	-0.749543	6.93322e-17	5.95995
2669	GEM	0.626625	7.22673e-17	5.69715
23	ABCF1	0.542132	7.31335e-17	8.46736
8846	ALKBH1	0.988844	7.46872e-17	3.88991
10286	BCAS2	0.798695	7.51149e-17	6.34588
5532	PPP3CB	-0.718735	7.64073e-17	6.27511
55699	IARS2	-0.608914	7.6439e-17	7.66583
51754	TMEM8B	-1.4937	7.73453e-17	3.0297
100131187	TSTD1	-0.975562	7.74822e-17	3.69848
55159	RFWD3	0.593134	8.46246e-17	5.93791
6646	SOAT1	0.73894	8.54896e-17	6.99094
51337	THEM6	-1.09986	8.79558e-17	5.53103
9249	DHRS3	-0.965917	9.29395e-17	3.3118
146923	RUNDC1	0.649499	9.30492e-17	5.42134
5930	RBBP6	0.622427	9.31774e-17	6.00866
337867	UBAC2	-0.619908	9.57369e-17	5.52425
284900	TTC28-AS1	0.95159	9.88132e-17	3.34991
54464	XRN1	-0.755456	9.90962e-17	4.48945
22858	ICK	-0.622289	1.01877e-16	5.61415
254531	LPCAT4	-0.834239	1.03246e-16	5.87715
51755	CDK12	0.627407	1.03827e-16	6.2483
85007	PHYKPL	-0.942925	1.09951e-16	3.62393
9495	AKAP5	1.48379	1.1577e-16	2.07132
727957	MROH1	1.07171	1.17545e-16	4.53379
373	TRIM23	0.864494	1.18263e-16	4.62438
158431	ZNF782	1.2736	1.1934e-16	2.12463
91584	PLXNA4	-1.72138	1.1934e-16	1.09204
441518	RTL8B	-1.11962	1.19506e-16	5.38736
23025	UNC13A	2.33005	1.29381e-16	0.678252
1763	DNA2	0.925984	1.33289e-16	4.53718
1902	LPAR1	-0.53755	1.38574e-16	6.33114
89978	DPH6	-1.97719	1.41838e-16	2.27338
26160	IFT172	-1.11604	1.52726e-16	4.20467
57142	RTN4	-0.748609	1.69591e-16	10.0255
23234	DNAJC9	0.665579	1.70108e-16	5.18961
293	SLC25A6	-0.660604	1.72002e-16	8.31507
10468	FST	-0.632953	1.73082e-16	5.86952
10627	MYL12A	-0.667119	1.73503e-16	8.48814
10591	DNPH1	-0.756425	1.81294e-16	6.32393
29960	MRM2	0.610376	1.84624e-16	5.90152
9792	SERTAD2	0.664094	1.88811e-16	6.80109
79026	AHNAK	-0.932585	1.96773e-16	9.70433
81031	SLC2A10	-2.04027	2.04926e-16	1.09722
3364	HUS1	0.807111	2.07139e-16	4.37083
112770	GLMP	-0.705384	2.1086e-16	5.41796
114787	GPRIN1	0.86489	2.1269e-16	4.43788
90987	ZNF251	-0.824932	2.14809e-16	4.79518
389136	VGLL3	1.02558	2.15844e-16	4.12618
80209	PROSER1	0.71229	2.17926e-16	4.89269
25906	ANAPC15	-1.07501	2.19246e-16	3.05968
196	AHR	0.503552	2.20901e-16	7.18233
3840	KPNA4	0.550033	2.2413e-16	6.45953
92104	TTC30A	-1.57271	2.26048e-16	2.11796
153364	MBLAC2	-1.00262	2.33198e-16	3.74086
80114	BICC1	-0.844278	2.41533e-16	4.71809
22885	ABLIM3	-0.681689	2.41924e-16	5.78862
124045	SPATA33	0.972883	2.50761e-16	3.4448
91252	SLC39A13	-1.03449	2.51442e-16	6.70929
3606	IL18	0.778511	2.53137e-16	4.4929
79973	ZNF442	1.73234	2.54563e-16	1.19461
54865	GPATCH4	0.642678	2.60012e-16	5.32101
84870	RSPO3	4.59628	2.61964e-16	-1.44854
5271	SERPINB8	0.826851	2.63986e-16	4.57097
79582	SPAG16	-1.02478	2.67059e-16	3.4673
151230	KLHL23	1.02614	2.67059e-16	3.92106
100526832	PHOSPHO2-KLHL23	1.02614	2.67059e-16	3.92106
64746	ACBD3	0.576209	2.70858e-16	6.47301
57095	PITHD1	0.560925	2.71524e-16	6.00839
583	BBS2	-0.743601	2.74425e-16	4.36668
54700	RRN3	0.743162	2.86426e-16	5.20996
51594	NBAS	-0.675474	2.86597e-16	5.0892
201255	LRRC45	-1.34018	2.87516e-16	4.97691
224	ALDH3A2	-0.623164	2.90533e-16	6.31126
2700	GJA3	0.873417	2.90533e-16	3.99509
9587	MAD2L1BP	0.687177	2.92131e-16	5.67285
23594	ORC6	0.969537	2.92252e-16	4.89006
90627	STARD13	0.656836	3.03324e-16	4.70341
6331	SCN5A	-0.959168	3.03918e-16	6.08203
9015	TAF1A	0.780595	3.07263e-16	3.85686
25932	CLIC4	-0.573727	3.11708e-16	8.7528
491	ATP2B2	-3.6892	3.12883e-16	-0.148972
3604	TNFRSF9	1.61414	3.15574e-16	1.48588
10966	RAB40B	-1.10767	3.19797e-16	3.13071
79585	CORO7	-1.48939	3.23544e-16	2.96531
126070	ZNF440	0.841554	3.3112e-16	3.553
54934	KANSL2	1.01199	3.45545e-16	4.61741
93058	COQ10A	0.975104	3.52807e-16	4.05875
57089	ENTPD7	0.981338	3.58579e-16	3.44178
51141	INSIG2	-0.659315	3.59701e-16	5.7148
80235	PIGZ	-1.90979	3.64201e-16	1.67034
221184	CPNE2	-0.82788	3.82359e-16	4.73961
60673	ATG101	0.707941	3.93302e-16	5.09686
51	ACOX1	0.625146	4.03501e-16	5.22886
728463	TGFB2-AS1	-2.19706	4.08101e-16	1.75653
2537	IFI6	0.686316	4.14347e-16	5.19524
26061	HACL1	0.942957	4.14607e-16	4.55247
653712	LOC653712	2.43332	4.17621e-16	0.311015
83986	FAM234A	-1.1643	4.32161e-16	5.45761
140828	LINC00261	-0.81211	4.46505e-16	3.72576
79017	GGCT	0.738673	4.56116e-16	6.00854
6941	TCF19	0.533597	4.57943e-16	7.23444
122616	CLBA1	-0.992341	4.66138e-16	3.50842
57563	KLHL8	0.744632	4.67199e-16	5.10839
23506	BICRAL	-0.6531	4.70735e-16	4.62343
3956	LGALS1	-0.563424	5.13823e-16	9.99541
6642	SNX1	-0.60298	5.26877e-16	6.40807
5523	PPP2R3A	-0.641112	5.33276e-16	4.76988
1906	EDN1	-0.97182	5.34091e-16	4.34798
84958	SYTL1	-1.95629	5.38882e-16	3.43882
128486	FITM2	-0.735728	5.67462e-16	4.80984
55556	ENOSF1	-0.910411	5.74694e-16	4.34743
10825	NEU3	1.25507	5.74949e-16	2.28575
27314	RAB30	0.84072	5.85248e-16	4.38217
84910	TMEM87B	-0.816038	5.85248e-16	5.99387
57146	TMEM159	0.706176	5.86173e-16	4.93085
29763	PACSIN3	-0.920987	5.98449e-16	5.84653
64598	MOSPD3	-1.28058	6.05038e-16	4.88872
162979	ZNF296	1.34786	6.39871e-16	2.48921
26005	C2CD3	0.653012	6.68323e-16	4.8889
126129	CPT1C	0.984244	6.83946e-16	4.92144
9020	MAP3K14	0.737746	6.92432e-16	5.05215
307	ANXA4	-0.68228	7.42418e-16	5.64048
79090	TRAPPC6A	-1.60837	7.51862e-16	2.28711
10103	TSPAN1	0.76073	7.6682e-16	3.70331
8050	PDHX	0.688139	7.78009e-16	5.78735
7171	TPM4	-0.528947	8.27004e-16	10.1179
374899	ZNF829	0.843401	8.30287e-16	3.08267
57531	HACE1	-0.872468	8.32862e-16	3.92536
55160	ARHGEF10L	-1.58023	8.37129e-16	4.06779
7726	TRIM26	0.626315	8.46004e-16	6.53045
94005	PIGS	-0.729989	8.57005e-16	6.33059
402	ARL2	-0.650539	8.57859e-16	6.41802
10602	CDC42EP3	-0.505021	8.65551e-16	7.84217
64866	CDCP1	0.902447	8.68986e-16	8.88243
1073	CFL2	0.569322	8.80504e-16	6.92564
79085	SLC25A23	-1.43579	8.86487e-16	7.11948
91947	ARRDC4	1.06232	9.03051e-16	3.39441
79867	TCTN2	-0.981907	9.10314e-16	4.04256
11320	MGAT4A	0.830268	9.30693e-16	4.07494
57446	NDRG3	-0.601837	9.91982e-16	6.57542
10652	YKT6	0.513527	9.97393e-16	7.66455
90799	CEP95	0.76931	1.00339e-15	4.70559
93627	TBCK	-1.0929	1.00475e-15	3.1744
9994	CASP8AP2	0.771364	1.0282e-15	4.64596
286257	PAXX	0.85316	1.02897e-15	5.96555
80007	C10orf88	0.7325	1.06344e-15	4.4932
55969	C20orf24	0.619313	1.07405e-15	5.8457
100507032	TMCC1-AS1	1.92685	1.08471e-15	1.04577
25937	WWTR1	-0.597778	1.08567e-15	6.9395
64343	AZI2	0.764961	1.08738e-15	4.78389
5966	REL	1.29081	1.09914e-15	2.04464
83752	LONP2	-0.610334	1.12508e-15	5.45606
10194	TSHZ1	-1.11246	1.12508e-15	3.64175
151613	TTC14	1.14472	1.12578e-15	3.95803
25809	TTLL1	-1.89728	1.15326e-15	1.88395
3217	HOXB7	-1.98755	1.16178e-15	0.999622
50861	STMN3	-1.25812	1.19572e-15	5.0186
55128	TRIM68	0.869059	1.20431e-15	4.05451
221935	SDK1	-1.5601	1.26225e-15	4.17024
4130	MAP1A	3.98345	1.2951e-15	0.218125
91687	CENPL	0.814422	1.2956e-15	4.63525
91661	ZNF765	1.06369	1.31214e-15	3.30629
79155	TNIP2	0.632678	1.31931e-15	6.64311
83858	ATAD3B	0.954635	1.32237e-15	5.50659
1836	SLC26A2	-0.563849	1.33121e-15	5.26827
3006	HIST1H1C	-0.823591	1.33121e-15	6.67266
51164	DCTN4	0.666963	1.34863e-15	6.27864
390940	PINLYP	2.00405	1.37261e-15	1.51943
9601	PDIA4	-0.560949	1.40369e-15	8.25249
5801	PTPRR	2.04051	1.42743e-15	2.4416
84299	MIEN1	-0.657377	1.45208e-15	5.50632
55526	DHTKD1	-0.652618	1.48746e-15	4.97907
28956	LAMTOR2	-0.708913	1.5116e-15	5.55232
84858	ZNF503	1.4095	1.5116e-15	3.32834
10217	CTDSPL	-0.763873	1.53743e-15	5.92975
245972	ATP6V0D2	1.27523	1.5382e-15	2.55837
3376	IARS	-0.524824	1.57226e-15	7.94426
339665	SLC35E4	0.973295	1.58428e-15	3.35181
124936	CYB5D2	-0.908786	1.59945e-15	4.27546
10130	PDIA6	-0.521219	1.62819e-15	7.80187
4593	MUSK	0.716569	1.6881e-15	4.5476
51474	LIMA1	0.650831	1.71462e-15	7.66222
282974	STK32C	-0.754481	1.7491e-15	5.43826
9891	NUAK1	-0.663995	1.8452e-15	6.18129
286133	SCARA5	-1.77714	1.92089e-15	0.852892
4837	NNMT	-1.08463	1.94286e-15	6.04258
3858	KRT10	0.592232	1.96048e-15	6.86297
23197	FAF2	0.514832	1.99761e-15	7.03002
665	BNIP3L	-0.637774	2.02582e-15	7.61863
9817	KEAP1	0.655656	2.03383e-15	7.237
55770	EXOC2	-0.550274	2.03658e-15	6.77161
84932	RAB2B	0.753107	2.04959e-15	4.56739
3965	LGALS9	0.974959	2.09109e-15	1.69699
11082	ESM1	2.65919	2.09751e-15	-0.247222
8793	TNFRSF10D	0.593997	2.10465e-15	6.88734
84674	CARD6	0.834837	2.11861e-15	4.21193
51619	UBE2D4	0.867614	2.27389e-15	3.67996
79629	OCEL1	-0.766794	2.31034e-15	5.49443
51191	HERC5	0.852287	2.31578e-15	5.144
51439	FAM8A1	0.606105	2.32147e-15	6.1037
10962	MLLT11	1.18914	2.32147e-15	3.76426
8834	TMEM11	0.655906	2.37844e-15	5.47834
122809	SOCS4	0.735865	2.44112e-15	5.72009
3814	KISS1	0.819212	2.51717e-15	6.29624
126298	IRGQ	0.874482	2.52072e-15	5.54992
133383	SETD9	1.1956	2.57351e-15	2.44431
93653	ST7-AS1	-3.52148	2.58184e-15	0.302585
165324	UBXN2A	0.597248	2.68042e-15	5.66214
9854	C2CD2L	0.754091	2.68614e-15	6.04741
3669	ISG20	0.775154	2.69967e-15	3.41229
5550	PREP	-0.722567	2.71089e-15	5.55259
966	CD59	-0.817425	2.73798e-15	8.91585
326624	RAB37	-2.19404	2.74712e-15	2.10011
88745	RRP36	0.563997	2.88761e-15	7.31089
80173	IFT74	-0.88818	2.90554e-15	3.87766
56123	PCDHB13	-1.45195	2.99083e-15	2.42703
81788	NUAK2	1.00476	3.12986e-15	3.11158
990	CDC6	0.676641	3.17944e-15	6.75665
3038	HAS3	1.13185	3.21318e-15	1.66871
29083	GTPBP8	0.85347	3.35237e-15	4.0223
388272	C16orf87	0.880419	3.52105e-15	3.89258
7174	TPP2	-0.703507	3.67755e-15	5.26591
441869	ANKRD65	-1.92295	3.74077e-15	0.801223
154881	KCTD7	1.05967	3.74533e-15	3.33264
79648	MCPH1	0.885554	3.91523e-15	3.53107
5082	PDCL	0.57269	3.9341e-15	5.48997
10625	IVNS1ABP	0.629008	4.00082e-15	6.55832
9924	PAN2	-0.895639	4.03923e-15	4.47486
9470	EIF4E2	-0.628258	4.0468e-15	5.94596
79780	CCDC82	0.800783	4.12729e-15	6.26572
83463	MXD3	-0.992078	4.18016e-15	5.10316
728643	HNRNPA1P33	-1.24611	4.22071e-15	2.3068
79980	DSN1	0.746489	4.25546e-15	6.03877
27258	LSM3	0.788953	4.31595e-15	6.77235
55850	USE1	0.620958	4.43931e-15	4.58663
4860	PNP	0.657283	4.63836e-15	6.40616
133418	EMB	-0.846129	4.79525e-15	4.96321
64754	SMYD3	-0.630019	4.80706e-15	5.53597
333	APLP1	1.17944	4.817e-15	4.43811
80210	ARMC9	-0.722998	4.93817e-15	4.69284
84930	MASTL	0.656259	4.95346e-15	6.05613
100132288	TEKT4P2	-1.79147	5.26608e-15	2.16274
100233156	LOC100233156	-1.79147	5.26608e-15	2.16274
7072	TIA1	-1.04533	5.37419e-15	5.19123
127396	ZNF684	1.26524	5.37582e-15	2.38008
953	ENTPD1	0.757004	5.40325e-15	4.01425
858	CAV2	-0.733863	5.44313e-15	7.47739
1465	CSRP1	-0.497182	5.61606e-15	7.57794
200916	RPL22L1	-1.03669	5.64471e-15	5.97913
84283	TMEM79	1.05202	5.64569e-15	3.2563
11066	SNRNP35	-0.683586	5.81272e-15	5.04662
6907	TBL1X	-0.768911	5.9056e-15	6.02607
80212	CCDC92	-0.88025	5.9647e-15	5.39017
154043	CNKSR3	0.677545	6.17069e-15	4.40065
5902	RANBP1	0.572207	6.36662e-15	7.15995
11266	DUSP12	0.841375	6.39791e-15	5.46173
54960	GEMIN8	-1.27982	6.46526e-15	2.7098
146542	ZNF688	-1.29845	6.53083e-15	2.49287
27097	TAF5L	0.555771	6.70184e-15	5.3952
9256	TSPOAP1	-1.09656	6.87559e-15	3.45293
10078	TSSC4	0.712162	7.16099e-15	6.07911
1017	CDK2	0.567498	7.16949e-15	6.13106
117583	PARD3B	-1.09632	7.17586e-15	3.02135
10419	PRMT5	0.575184	7.1887e-15	6.88833
57529	RTL9	2.62106	7.2033e-15	-0.612816
83452	RAB33B	0.957339	7.25994e-15	4.19512
3484	IGFBP1	-0.72727	7.4283e-15	4.95181
83856	FSD1L	1.00717	7.60928e-15	3.23923
387763	C11orf96	1.69587	7.71543e-15	1.25421
79633	FAT4	-0.748219	7.77239e-15	5.14849
23237	ARC	2.99885	7.77239e-15	0.637188
57560	IFT80	-1.01775	7.81837e-15	3.92898
56935	SMCO4	-0.732919	7.94513e-15	4.66298
83744	ZNF484	1.26775	7.95226e-15	2.14255
91683	SYT12	-1.36609	7.95226e-15	3.04169
10808	HSPH1	0.701738	8.31579e-15	6.91594
11237	RNF24	0.595447	8.32445e-15	6.15755
148189	LINC00662	-0.884594	8.60447e-15	3.5583
1033	CDKN3	-0.773842	8.84348e-15	6.19816
11174	ADAMTS6	0.853984	8.86832e-15	3.56414
29980	DONSON	1.04782	8.86832e-15	5.48198
143888	KDELC2	-0.712906	9.2058e-15	6.11173
10106	CTDSP2	-0.6387	9.23174e-15	6.96327
64761	PARP12	-0.572915	9.2699e-15	5.37406
3219	HOXB9	-0.960915	9.28023e-15	4.83873
10588	MTHFS	1.24509	9.30429e-15	1.01964
7158	TP53BP1	-0.603198	9.4682e-15	5.62815
285971	ZNF775	-1.55977	9.98931e-15	3.77745
90423	ATP6V1E2	-1.31445	1.04792e-14	2.06607
8737	RIPK1	0.556655	1.07424e-14	6.25787
11262	SP140	1.01042	1.08597e-14	3.5655
6452	SH3BP2	-0.801802	1.0901e-14	6.08889
4350	MPG	-1.04177	1.09566e-14	5.16536
478	ATP1A3	1.51947	1.09644e-14	1.78518
1954	MEGF8	-1.68548	1.10474e-14	5.21276
79707	NOL9	0.811422	1.14615e-14	4.52679
91694	LONRF1	-0.849715	1.17249e-14	3.52573
3037	HAS2	-0.761121	1.17249e-14	4.33139
91010	FMNL3	-0.662997	1.17419e-14	5.17726
55780	ERMARD	-0.745013	1.18575e-14	5.02656
25934	NIPSNAP3A	-1.10298	1.18575e-14	4.88749
130074	FAM168B	0.576186	1.22013e-14	7.72942
4919	ROR1	-0.64051	1.24003e-14	5.34613
1138	CHRNA5	1.10684	1.26569e-14	2.39801
202052	DNAJC18	0.742209	1.27845e-14	4.55884
27284	SULT1B1	2.52189	1.28409e-14	-0.303619
3897	L1CAM	-1.39613	1.29454e-14	7.87611
7574	ZNF26	0.895717	1.2972e-14	3.19588
8837	CFLAR	-0.57884	1.30878e-14	6.259
57143	ADCK1	-1.89503	1.30878e-14	1.82068
56911	MAP3K7CL	1.04589	1.32812e-14	3.04453
23568	ARL2BP	0.641602	1.36001e-14	5.5834
84337	ELOF1	0.573598	1.36623e-14	6.58086
54629	MINDY2	-0.746449	1.37863e-14	4.67803
10954	PDIA5	-0.847496	1.39047e-14	4.50759
56922	MCCC1	-0.568467	1.42191e-14	5.19589
79954	NOL10	-0.565705	1.42939e-14	5.49561
57695	USP37	1.12092	1.43296e-14	2.99244
1843	DUSP1	-0.681996	1.44387e-14	7.46039
51715	RAB23	0.754462	1.4538e-14	4.51314
100506696	PCAT6	-2.77602	1.4538e-14	1.82079
549	AUH	-0.927153	1.45939e-14	4.03276
59307	SIGIRR	-1.09361	1.487e-14	3.04219
91768	CABLES1	-0.671285	1.48734e-14	4.80354
219654	ZCCHC24	-0.738229	1.54078e-14	6.01217
118813	ZFYVE27	0.661335	1.54642e-14	5.11474
55361	PI4K2A	0.528407	1.56254e-14	5.78944
55714	TENM3	-0.79224	1.56254e-14	5.85924
51000	SLC35B3	0.947872	1.58587e-14	5.1477
79979	TRMT2B	0.56884	1.58861e-14	5.3991
81533	ITFG1	-0.89034	1.59087e-14	5.67334
3631	INPP4A	-0.643111	1.59439e-14	5.35604
2358	FPR2	2.31146	1.619e-14	-0.0979409
5031	P2RY6	-1.69882	1.62769e-14	2.16569
3983	ABLIM1	0.58872	1.63957e-14	6.44074
4798	NFRKB	0.624439	1.65046e-14	5.78571
134266	GRPEL2	0.614858	1.69866e-14	4.9426
54625	PARP14	0.526296	1.85597e-14	5.5474
5089	PBX2	-0.637435	1.89776e-14	6.82819
84296	GINS4	-0.567337	1.93905e-14	5.38895
23032	USP33	-0.770152	1.96526e-14	6.11417
32	ACACB	0.884448	1.97286e-14	3.49359
10454	TAB1	-0.988886	2.00207e-14	5.01736
51608	GET4	0.897687	2.04201e-14	3.42976
8930	MBD4	0.824617	2.04976e-14	4.95678
10567	RABAC1	-0.729574	2.13726e-14	7.64476
5250	SLC25A3	-0.642511	2.26041e-14	9.41961
5256	PHKA2	-0.838899	2.27272e-14	4.16518
284217	LAMA1	2.22836	2.34457e-14	0.676644
2117	ETV3	0.65139	2.34697e-14	5.11439
54058	C21orf58	-1.16345	2.371e-14	3.63177
10782	ZNF274	0.638605	2.39206e-14	5.85362
8915	BCL10	0.610534	2.40633e-14	5.5351
91298	C12orf29	0.838173	2.43415e-14	5.52272
344887	NMRAL2P	2.42191	2.45205e-14	1.45459
51585	PCF11	-0.683344	2.46841e-14	4.5175
4832	NME3	-0.800686	2.50181e-14	4.9772
340719	NANOS1	-0.849981	2.5121e-14	5.12497
401264	TRAM2-AS1	-0.964369	2.53959e-14	3.14461
23405	DICER1	-0.601452	2.61826e-14	5.93591
5590	PRKCZ	-1.16804	2.64669e-14	3.28104
11234	HPS5	0.650771	3.01332e-14	5.02005
54741	LEPROT	-0.836997	3.1926e-14	6.52446
57561	ARRDC3	0.601296	3.2345e-14	5.6961
157638	FAM84B	-0.546368	3.59056e-14	6.11355
8773	SNAP23	-0.692761	3.64018e-14	4.88615
81605	URM1	-0.628398	3.75667e-14	5.91309
100507127	LINC00707	1.49341	3.77892e-14	1.52087
1489	CTF1	-1.17388	3.80791e-14	2.92776
29984	RHOD	0.931892	3.81793e-14	4.45094
253639	ZNF620	1.15311	3.93388e-14	2.86949
23172	ABRAXAS2	0.602898	3.93889e-14	5.2247
641371	ACOT1	-1.79407	3.93934e-14	1.46014
258010	SVIP	0.863447	3.95159e-14	5.20363
6422	SFRP1	-1.93443	3.97809e-14	1.12987
344558	SH3RF3	-1.08702	3.9817e-14	4.59839
26355	FAM162A	-0.650994	4.08386e-14	5.20637
10467	ZNHIT1	-0.71906	4.12086e-14	5.832
54811	ZNF562	0.843343	4.22493e-14	4.74409
51008	ASCC1	-0.739391	4.23125e-14	5.22326
57102	C12orf4	0.988746	4.23654e-14	4.52005
130026	ICA1L	1.51919	4.29555e-14	1.05852
85014	TMEM141	-0.826002	4.50212e-14	4.93976
619207	SCART1	-2.96076	4.52063e-14	1.69333
3419	IDH3A	0.603723	4.57282e-14	4.79017
6894	TARBP1	-1.11869	4.59861e-14	4.30367
51397	COMMD10	-0.946699	4.74469e-14	4.59112
163071	ZNF114	1.15763	4.93208e-14	3.25058
991	CDC20	-0.573726	5.17195e-14	7.67135
23657	SLC7A11	-0.607487	5.29641e-14	6.55648
27185	DISC1	-1.131	5.33536e-14	2.38368
10325	RRAGB	-0.723256	5.36865e-14	4.15116
205564	SENP5	0.534422	5.36865e-14	5.73044
57507	ZNF608	-0.695239	5.42753e-14	4.56378
8720	MBTPS1	-0.511409	5.46577e-14	7.05075
100128731	OST4	-0.794843	5.48259e-14	6.99295
652276	LOC652276	1.47547	5.4837e-14	1.9209
9636	ISG15	0.886787	5.64238e-14	6.50161
79639	TMEM53	-0.917776	5.84943e-14	3.97893
79934	COQ8B	-0.800131	5.8663e-14	4.28207
9679	FAM53B	-0.898991	6.02238e-14	4.46712
78995	C17orf53	0.832196	6.35048e-14	3.74556
23410	SIRT3	-0.892639	6.82766e-14	4.47407
11199	ANXA10	1.49165	6.92518e-14	3.90237
55165	CEP55	0.758571	6.99037e-14	7.33937
64087	MCCC2	-0.666094	7.1719e-14	5.59705
23408	SIRT5	-0.954119	7.19367e-14	3.76096
6468	FBXW4	-0.74224	7.309e-14	4.56694
8379	MAD1L1	-0.855937	7.41782e-14	5.84882
23365	ARHGEF12	-0.634208	7.6303e-14	8.14579
5552	SRGN	0.737946	7.64426e-14	7.64606
6447	SCG5	1.08035	7.77209e-14	3.68447
81620	CDT1	1.10759	7.981e-14	5.60312
7378	UPP1	0.651996	8.25247e-14	6.87029
9334	B4GALT5	-0.537973	8.37511e-14	6.99125
11097	NUPL2	0.820345	8.67278e-14	4.87062
115677	NOSTRIN	1.46414	8.70928e-14	0.767897
27072	VPS41	-0.644319	9.09805e-14	5.32463
5982	RFC2	0.53436	9.11523e-14	5.95807
253782	CERS6	0.718408	9.26748e-14	3.97061
6611	SMS	-0.509543	9.49937e-14	7.92345
130574	LYPD6	-1.21903	9.84397e-14	3.1939
23219	FBXO28	0.660842	9.87416e-14	6.38051
11112	HIBADH	-0.580517	9.93379e-14	6.48439
3209	HOXA13	-2.46434	1.01266e-13	0.710699
30836	DNTTIP2	0.6047	1.03865e-13	7.20734
26098	EDRF1	0.822559	1.03958e-13	4.47391
55421	NCBP3	0.522718	1.04662e-13	5.44766
91120	ZNF682	1.16772	1.05683e-13	2.00189
10657	KHDRBS1	-0.564986	1.08414e-13	7.67501
1953	MEGF6	-2.15301	1.13207e-13	2.13633
10541	ANP32B	-0.491186	1.1478e-13	7.92057
55695	NSUN5	0.660899	1.14846e-13	5.22339
4792	NFKBIA	0.518827	1.16477e-13	6.54734
83716	CRISPLD2	0.709243	1.17241e-13	4.31878
374	AREG	0.739606	1.17327e-13	4.87957
9441	MED26	0.726283	1.18871e-13	4.24778
55905	RNF114	0.506809	1.20309e-13	7.17846
54933	RHBDL2	0.920923	1.22508e-13	2.42538
54903	MKS1	-0.813379	1.24022e-13	3.5212
55787	TXLNG	0.762597	1.27544e-13	5.22242
283554	GPR137C	1.10913	1.28487e-13	3.71321
440275	EIF2AK4	-0.514482	1.32148e-13	6.55057
164284	APCDD1L	-1.04803	1.34187e-13	6.2507
79896	THNSL1	0.847603	1.35359e-13	3.74281
140735	DYNLL2	0.524016	1.35971e-13	7.81337
8237	USP11	0.949138	1.39445e-13	6.58595
130576	LYPD6B	-1.32246	1.40431e-13	2.02519
22872	SEC31A	-0.484635	1.40591e-13	7.84717
414	ARSD	-1.19317	1.42293e-13	2.41672
84957	RELT	0.888854	1.49484e-13	4.2201
79091	METTL22	0.807354	1.5337e-13	3.18641
10845	CLPX	0.55908	1.5337e-13	5.54893
84671	ZNF347	0.678782	1.5575e-13	4.2557
60436	TGIF2	0.572721	1.57025e-13	5.39372
54431	DNAJC10	-0.569555	1.57935e-13	6.70862
54891	INO80D	0.892495	1.59029e-13	3.51848
3454	IFNAR1	0.526216	1.59074e-13	6.26047
197322	ACSF3	-0.953363	1.60999e-13	3.92427
147184	TMEM99	0.717344	1.61008e-13	4.79317
1147	CHUK	0.843174	1.61032e-13	5.68742
84811	BUD13	0.511899	1.6162e-13	5.64008
5575	PRKAR1B	-0.969621	1.65423e-13	4.30129
23070	CMTR1	-0.469957	1.66165e-13	7.15113
23208	SYT11	1.53975	1.68759e-13	1.86135
83982	IFI27L2	-0.589652	1.75992e-13	6.04506
2272	FHIT	-1.09222	1.76299e-13	2.77336
84236	RHBDD1	-0.765321	1.768e-13	4.43526
9759	HDAC4	-1.02415	1.78153e-13	3.89818
80219	COQ10B	0.773988	1.78822e-13	5.67508
23446	SLC44A1	-0.628471	1.83956e-13	6.36369
7507	XPA	-0.888937	1.88247e-13	4.14577
200933	FBXO45	0.620493	1.8855e-13	5.96982
51160	VPS28	-0.846707	1.88613e-13	7.04554
79797	ZNF408	1.01851	1.91729e-13	4.22911
91523	PCED1B	-2.19135	1.94606e-13	1.46816
7048	TGFBR2	-0.525129	1.96109e-13	8.27966
23129	PLXND1	-1.27906	1.96484e-13	6.41871
10095	ARPC1B	-0.55323	1.99601e-13	6.78298
55379	LRRC59	0.455072	2.07926e-13	8.12288
5191	PEX7	-1.54032	2.12988e-13	2.15984
66036	MTMR9	0.838949	2.14069e-13	4.096
79969	ATAT1	-0.90235	2.1474e-13	4.00106
9501	RPH3AL	-0.972555	2.21019e-13	5.08648
221477	C6orf89	-0.510711	2.29196e-13	7.48106
8764	TNFRSF14	-1.07153	2.30843e-13	3.66216
221491	SMIM29	-0.808011	2.30927e-13	7.144
7097	TLR2	0.786306	2.37244e-13	3.56263
284371	ZNF841	0.81564	2.3921e-13	4.35703
84676	TRIM63	-3.48186	2.4268e-13	0.187198
10992	SF3B2	0.478129	2.47647e-13	8.51131
200312	RNF215	-0.735514	2.47678e-13	4.49726
10610	ST6GALNAC2	-1.25454	2.4936e-13	2.35233
7702	ZNF143	0.730728	2.49883e-13	4.91277
23016	EXOSC7	-0.566651	2.50463e-13	5.53465
57691	KIAA1586	0.863424	2.54987e-13	4.63731
84289	ING5	0.763203	2.60505e-13	4.62963
201895	SMIM14	-0.683802	2.61419e-13	5.12089
10916	MAGED2	-0.632042	2.66152e-13	7.73321
84313	VPS25	-0.654868	2.68302e-13	6.59464
5329	PLAUR	0.569031	2.75914e-13	7.39582
20	ABCA2	-1.80117	2.75915e-13	6.36008
8573	CASK	-0.524245	2.82187e-13	6.26901
54520	CCDC93	0.543478	2.82203e-13	5.50402
148266	ZNF569	0.8424	2.84974e-13	3.76354
143872	ARHGAP42	0.723362	2.89644e-13	4.55006
342892	ZNF850	0.908473	2.90126e-13	3.38484
112724	RDH13	0.899182	2.94899e-13	4.09449
27147	DENND2A	-0.819143	2.97366e-13	3.97253
6764	ST5	-1.18494	2.98122e-13	5.14098
221908	PPP1R35	-1.1909	3.00041e-13	5.08488
54808	DYM	-0.749744	3.14502e-13	4.21117
9604	RNF14	0.698363	3.15572e-13	6.02768
7046	TGFBR1	0.631262	3.19421e-13	7.51389
80208	SPG11	-0.657244	3.20009e-13	5.13506
80254	CEP63	-0.664422	3.21357e-13	4.46451
10140	TOB1	0.70999	3.22126e-13	4.87382
2192	FBLN1	1.29092	3.30915e-13	1.39979
9637	FEZ2	-0.585552	3.33244e-13	6.8103
29889	GNL2	0.590629	3.3733e-13	6.78616
54039	PCBP3	-1.93458	3.49957e-13	1.85281
7027	TFDP1	0.611189	3.50114e-13	7.48329
9659	PDE4DIP	0.54791	3.5214e-13	6.93638
653513	LOC653513	0.54791	3.5214e-13	6.93638
10084	PQBP1	0.540974	3.57628e-13	6.961
8672	EIF4G3	-0.528509	3.60293e-13	6.85365
3313	HSPA9	0.55302	3.61856e-13	8.76406
10148	EBI3	1.23805	3.64023e-13	0.764194
2512	FTL	0.647115	3.6996e-13	11.4748
80273	GRPEL1	0.55463	3.81976e-13	6.66139
55331	ACER3	0.562473	3.82677e-13	5.01549
57703	CWC22	0.58644	3.89693e-13	4.96576
57608	JCAD	-0.804443	3.9763e-13	3.81486
81624	DIAPH3	-0.525719	4.01497e-13	5.94447
23321	TRIM2	-0.680991	4.15656e-13	5.11089
142	PARP1	0.486209	4.17539e-13	7.90935
23037	PDZD2	-1.00587	4.29731e-13	3.35885
55754	TMEM30A	-0.546247	4.40726e-13	8.07863
5522	PPP2R2C	-1.04825	4.50976e-13	3.52374
22924	MAPRE3	-0.953786	4.52989e-13	4.03696
9892	SNAP91	-1.54248	4.56208e-13	2.09606
8602	NOP14	0.474385	4.56734e-13	6.59757
23473	CAPN7	0.656233	4.58226e-13	5.89024
25926	NOL11	0.685034	4.60802e-13	6.56239
374946	DRAXIN	3.18845	4.66529e-13	-0.436646
90780	PYGO2	-0.52911	4.7655e-13	6.18793
254170	FBXO33	0.777969	4.80046e-13	5.18648
729614	FLJ37453	-1.43243	4.90191e-13	1.96746
79753	SNIP1	0.582488	4.95016e-13	4.99313
81539	SLC38A1	-0.490973	5.15157e-13	7.65194
4733	DRG1	0.585658	5.21494e-13	6.27528
55647	RAB20	-0.706493	5.25631e-13	4.19729
55818	KDM3A	-0.657283	5.38574e-13	5.98646
1787	TRDMT1	-0.828767	5.42327e-13	3.96628
9563	H6PD	-1.21629	5.56136e-13	6.98856
81570	CLPB	0.859417	5.57278e-13	5.12838
5863	RGL2	-0.513111	5.63095e-13	6.91796
23541	SEC14L2	-0.694338	5.6871e-13	4.62024
476	ATP1A1	-0.461009	5.70943e-13	10.2217
10023	FRAT1	-1.21179	5.73232e-13	3.08343
347734	SLC35B2	-0.524234	5.85939e-13	7.65616
57466	SCAF4	0.629134	5.89456e-13	5.60605
1946	EFNA5	-0.607045	5.90469e-13	4.91826
9451	EIF2AK3	0.685605	5.92864e-13	4.36142
23512	SUZ12	0.60624	5.94465e-13	6.74029
1031	CDKN2C	-0.526711	6.16293e-13	6.08567
23327	NEDD4L	0.532082	6.17279e-13	7.61863
9831	ZNF623	0.622573	6.27791e-13	4.60799
221468	TMEM217	1.36049	6.32792e-13	1.7195
10891	PPARGC1A	0.927191	6.47717e-13	3.33601
26232	FBXO2	-1.24989	6.63922e-13	4.45399
8711	TNK1	0.99511	6.68327e-13	3.26678
51026	GOLT1B	0.838732	6.69282e-13	5.63286
56938	ARNTL2	0.564615	6.73472e-13	5.70025
[truncated: 6,550 more rows]

## Sheet: M231 CKI+5-Fu to 5-Fu
ENTREZID	SYMBOL	LogFC	FDR	LogCPM
1543	CYP1A1	3.67567	0	5.79122
1490	CTGF	2.15694	7.51323e-252	9.41892
1440	CSF3	-3.69852	1.62014e-177	3.33302
3005	H1F0	1.77803	7.46045e-173	8.92468
1305	COL13A1	1.73698	2.53858e-159	8.11359
2014	EMP3	-1.78194	3.56643e-141	7.59194
3006	HIST1H1C	2.40737	1.71473e-136	6.67266
7037	TFRC	1.88426	4.58995e-136	8.73891
113130	CDCA5	-1.5748	6.36497e-132	7.12349
19	ABCA1	-2.59595	3.05731e-130	5.4748
4070	TACSTD2	2.29553	1.15764e-127	7.38203
79733	E2F8	-2.17248	1.87162e-126	4.2509
29116	MYLIP	-2.06135	4.26365e-125	4.62853
3491	CYR61	1.66492	5.04406e-119	11.0324
23657	SLC7A11	1.6979	7.27714e-112	6.55648
147166	TRIM16L	1.68091	2.41231e-111	6.45162
2353	FOS	3.47676	2.84146e-109	7.50033
6307	MSMO1	1.94036	4.43925e-109	8.2984
9536	PTGES	-1.87057	1.71616e-108	4.81589
7157	TP53	-1.66703	8.13041e-102	6.38937
7280	TUBB2A	-1.70263	1.258e-100	6.2593
3965	LGALS9	-3.81742	3.72292e-100	1.69699
4155	MBP	1.37956	6.03532e-97	7.07792
2222	FDFT1	1.47986	1.58887e-95	8.21173
257194	NEGR1	1.73238	1.83422e-90	5.20297
7433	VIPR1	1.93664	9.42631e-89	5.80929
1545	CYP1B1	1.71366	4.74796e-88	7.98187
7804	LRP8	1.76586	1.59711e-86	5.48909
1472	CST4	2.02916	2.55686e-86	7.88623
10626	TRIM16	1.58072	1.40232e-85	5.79109
11221	DUSP10	-1.53473	1.85027e-84	5.09799
399959	MIR100HG	1.79028	1.34729e-82	6.09323
60370	AVPI1	-1.54814	1.38581e-81	4.8085
4502	MT2A	1.50114	6.08417e-80	10.4338
730755	KRTAP2-3	2.66068	3.31129e-79	3.33549
64750	SMURF2	1.21787	5.95469e-79	8.23056
5747	PTK2	1.22006	7.83127e-79	7.59555
6781	STC1	-1.18541	2.37182e-78	7.40216
26232	FBXO2	2.67191	1.51031e-77	4.45399
5142	PDE4B	-2.56573	7.91231e-77	3.02069
6713	SQLE	1.41883	1.23524e-75	5.80189
7805	LAPTM5	-1.52984	6.07647e-75	6.02054
3576	CXCL8	-1.7551	2.02923e-74	7.52694
9241	NOG	1.58944	2.97393e-73	5.86671
1026	CDKN1A	-1.34883	5.60207e-73	7.98392
55316	RSAD1	1.53423	6.64184e-73	5.29914
26275	HIBCH	1.88614	1.03777e-72	4.32925
9582	APOBEC3B	-1.63686	1.96407e-72	4.3566
3489	IGFBP6	-1.32017	2.98259e-72	5.24528
22809	ATF5	-1.63495	1.45362e-70	4.49662
3290	HSD11B1	2.00263	1.15789e-69	3.66377
5743	PTGS2	-1.69589	1.32508e-69	3.45644
824	CAPN2	1.0291	2.54401e-69	9.98503
3918	LAMC2	-1.30661	7.63971e-69	6.72255
23468	CBX5	-1.69981	1.72444e-68	6.07341
231	AKR1B1	1.08408	8.02218e-68	8.79963
2273	FHL1	1.60583	1.4797e-65	4.93518
6648	SOD2	-1.29096	2.71016e-65	7.42673
100129518	SOD2-OT1	-1.29096	2.71016e-65	7.42673
9308	CD83	-1.36718	7.44641e-65	4.37916
63901	FAM111A	-1.24052	4.52838e-64	6.01748
4192	MDK	-1.51794	1.02072e-63	5.81136
6520	SLC3A2	-1.16737	6.10446e-63	8.55671
55112	WDR60	1.43399	6.14431e-63	5.09115
374393	FAM111B	-1.74657	2.9066e-62	5.12034
1739	DLG1	1.19207	1.00487e-61	7.45161
55568	GALNT10	1.15996	1.20307e-60	8.12248
224	ALDH3A2	1.18728	1.09061e-59	6.31126
56257	MEPCE	-1.47815	1.09061e-59	5.91964
4856	NOV	-1.91954	1.15109e-59	4.00958
3151	HMGN2	-1.36184	1.26448e-59	8.86966
10644	IGF2BP2	1.15433	4.1843e-57	6.33401
79573	TTC13	1.0616	4.21522e-57	5.60368
3037	HAS2	-1.81981	1.3249e-56	4.33139
10252	SPRY1	1.21315	1.33057e-56	5.5961
597	BCL2A1	-4.68269	1.92146e-56	-0.484196
1956	EGFR	1.1686	2.40318e-56	8.27852
1469	CST1	1.32101	3.97607e-55	9.5497
126433	FBXO27	-1.52661	4.24932e-55	4.85736
51129	ANGPTL4	1.87	4.77129e-55	5.84328
84959	UBASH3B	1.13713	8.39763e-55	7.00148
27063	ANKRD1	1.87794	1.01708e-54	9.05491
79745	CLIP4	1.40354	3.62052e-54	6.87761
217	ALDH2	1.11966	8.09384e-54	6.67769
7296	TXNRD1	1.19286	2.56549e-53	9.66179
5272	SERPINB9	-0.996982	2.57446e-53	6.68649
55760	DHX32	1.23269	2.82601e-53	6.01343
79649	MAP7D3	1.10538	6.67077e-53	7.05064
90507	SCRN2	1.44007	6.89233e-53	5.5027
7128	TNFAIP3	-1.74275	2.04074e-52	4.39596
9652	TTC37	1.15582	2.89709e-52	6.40816
1645	AKR1C1	1.9615	4.53305e-52	3.5277
3484	IGFBP1	-1.5505	5.84438e-52	4.95181
10105	PPIF	-0.977438	5.99015e-52	7.25537
11226	GALNT6	1.21791	6.31864e-52	6.23573
3569	IL6	-1.30608	2.71996e-51	6.45678
6241	RRM2	-1.4792	2.83879e-51	7.69795
1787	TRDMT1	1.60159	5.84423e-51	3.96628
5054	SERPINE1	0.996147	6.40921e-51	9.20219
7185	TRAF1	-1.22572	7.25964e-51	5.3776
11186	RASSF1	-1.19247	8.03811e-51	5.32998
2151	F2RL2	1.6218	1.08027e-50	3.8982
3669	ISG20	-1.56071	1.13444e-50	3.41229
64754	SMYD3	1.14439	1.63251e-50	5.53597
112495	GTF3C6	-1.12487	1.91983e-50	5.05769
56261	GPCPD1	-1.33624	2.67678e-50	4.52502
81792	ADAMTS12	1.23177	4.32516e-50	5.91559
6236	RRAD	-1.73402	4.62357e-50	5.43344
29893	PSMC3IP	-1.24996	6.09087e-50	4.00562
1528	CYB5A	1.07463	7.31947e-50	5.66318
3123	HLA-DRB1	-1.13821	1.37102e-49	5.63036
3638	INSIG1	1.10333	1.38671e-49	7.97612
133396	IL31RA	1.1603	1.55334e-49	4.3964
6415	SELENOW	-1.38825	1.91153e-49	6.00996
51700	CYB5R2	-1.9317	3.70047e-49	2.20405
51307	FAM53C	-1.04542	4.6654e-49	6.04755
100128966	LOC100128966	-1.04542	4.6654e-49	6.04755
115004	CGAS	-0.997542	6.27478e-49	5.82173
171177	RHOV	-2.69578	6.29655e-49	2.09756
195828	ZNF367	-1.31479	2.46135e-48	5.19947
254428	SLC41A1	-1.11612	2.58047e-48	6.25914
5066	PAM	1.23325	3.42886e-48	7.74507
9397	NMT2	1.18051	7.83909e-48	5.97668
55856	ACOT13	1.41416	9.80657e-48	4.94801
221662	RBM24	1.60736	1.31726e-47	3.98293
57409	MIF4GD	1.49384	1.663e-47	5.01299
2630	GBAP1	-1.52665	1.70624e-47	3.26717
1824	DSC2	-1.96596	2.70389e-47	2.65315
154467	CCDC167	1.31734	5.92653e-47	5.75349
100113407	TMEM170B	1.56944	1.24989e-46	4.54707
871	SERPINH1	-0.97352	1.55246e-46	8.17049
6487	ST3GAL3	1.32111	2.21295e-46	4.73768
993	CDC25A	-1.1416	2.60242e-46	5.278
79589	RNF128	1.51681	1.21142e-45	4.23867
64418	TMEM168	1.21504	1.32138e-45	4.37323
80210	ARMC9	1.2231	1.35255e-45	4.69284
55076	TMEM45A	1.87377	1.47403e-45	3.96864
51088	KLHL5	0.969066	3.31638e-45	7.28184
340061	TMEM173	-1.26853	3.66592e-45	5.1629
81572	PDRG1	-0.976595	3.74678e-45	5.42273
4605	MYBL2	-1.64244	4.75116e-45	6.67654
113201	CASC4	0.998136	5.19256e-45	6.8124
57732	ZFYVE28	1.74456	9.81478e-45	5.62761
26471	NUPR1	-1.67319	1.20242e-44	3.90436
3309	HSPA5	-0.866148	2.36185e-44	10.0703
11009	IL24	1.31278	4.84894e-44	4.52059
5578	PRKCA	1.03974	1.91682e-43	6.76795
8613	PLPP3	-1.41382	2.05079e-43	4.51857
57707	TLDC1	0.925989	2.41344e-43	5.95756
23287	AGTPBP1	1.04009	3.90463e-43	5.9859
55049	REX1BD	1.27399	4.42067e-43	5.82069
127018	LYPLAL1	1.22416	6.97293e-43	4.88301
221336	BEND6	1.75753	1.81512e-42	2.8923
9518	GDF15	-1.82366	1.99646e-42	6.06574
402778	IFITM10	1.87256	2.10381e-42	4.56379
139231	FAM199X	0.983489	4.27789e-42	5.97576
85449	KIAA1755	1.84498	4.34028e-42	2.67361
64077	LHPP	2.35581	7.36239e-42	4.49229
5257	PHKB	1.18228	8.24935e-42	5.51911
4501	MT1X	1.26181	1.06664e-41	6.78345
84899	TMTC4	1.83906	1.57105e-41	3.80752
55914	ERBIN	0.928513	1.66122e-41	7.65945
100505994	LUCAT1	2.15816	2.46443e-41	3.02232
1520	CTSS	-1.60546	2.70037e-41	4.35894
2004	ELK3	0.879035	3.57158e-41	7.31746
1870	E2F2	-2.20168	3.8734e-41	2.6086
9134	CCNE2	-1.84562	4.91571e-41	3.66757
7108	TM7SF2	1.437	5.01348e-41	5.14427
25915	NDUFAF3	1.15006	8.71118e-41	5.7591
3835	KIF22	-0.835349	1.52434e-40	6.56543
4804	NGFR	-2.38336	1.90343e-40	4.64576
56999	ADAMTS9	-1.43975	3.53656e-40	4.36619
100506211	MIR210HG	2.18055	1.26402e-39	4.29364
55103	RALGPS2	0.990193	1.28049e-39	5.59086
4953	ODC1	-1.05301	1.56041e-39	8.36167
84300	UQCC2	1.0053	2.53093e-39	6.36668
9637	FEZ2	1.02962	3.33866e-39	6.8103
7728	ZNF175	1.18702	3.52819e-39	5.53568
10120	ACTR1B	0.893131	3.82665e-39	6.73559
4940	OAS3	-1.29025	4.32008e-39	4.69484
128869	PIGU	1.09634	4.32277e-39	5.09476
9817	KEAP1	-1.07484	5.21883e-39	7.237
4599	MX1	-1.27744	6.20842e-39	4.08502
2766	GMPR	1.06203	6.47671e-39	5.52536
23530	NNT	-0.911341	1.0293e-38	6.19241
64061	TSPYL2	-1.30107	1.19809e-38	4.86766
3433	IFIT2	-1.52148	1.24771e-38	5.83229
2305	FOXM1	-1.10319	1.3399e-38	6.45712
1306	COL15A1	-1.65615	1.38898e-38	2.25399
201799	TMEM154	-1.21151	1.41976e-38	4.84728
57016	AKR1B10	2.7292	2.12153e-38	2.82715
63892	THADA	1.0771	2.29323e-38	4.68649
6385	SDC4	-0.807934	5.76294e-38	7.83412
1803	DPP4	1.81878	5.96319e-38	3.28719
80853	KDM7A	1.87425	6.35589e-38	3.42122
987	LRBA	1.04755	1.02167e-37	5.99285
7298	TYMS	-1.30679	1.0856e-37	6.29509
79172	CENPO	-1.05599	1.50401e-37	5.19457
26147	PHF19	-0.895665	1.69233e-37	6.59703
7726	TRIM26	-0.992926	1.75445e-37	6.53045
8869	ST3GAL5	1.58114	2.02625e-37	4.35874
4199	ME1	1.21588	2.80117e-37	5.31118
4998	ORC1	-1.09595	4.37685e-37	4.58678
80005	DOCK5	1.12772	5.30822e-37	6.07706
3399	ID3	-1.74308	9.45942e-37	2.88492
84419	C15orf48	-0.928888	1.00032e-36	5.60704
2114	ETS2	-0.848389	2.24657e-36	5.9172
149773	APCDD1L-AS1	1.55095	2.39888e-36	3.73811
55129	ANO10	0.972857	2.64809e-36	6.49285
55841	WWC3	1.14128	2.98398e-36	6.71651
387263	C6orf120	1.20276	3.19672e-36	5.48834
9054	NFS1	1.04786	4.42018e-36	5.41368
56477	CCL28	-1.49001	4.53241e-36	2.66889
3068	HDGF	-0.859843	7.23823e-36	8.93582
728730	LOC728730	1.30369	7.83125e-36	3.98927
202781	PAXIP1-AS1	1.89993	7.91857e-36	3.18054
23268	DNMBP	1.07214	8.2619e-36	7.80327
54939	COMMD4	-1.04388	8.68389e-36	5.23387
64149	C17orf75	0.895377	1.14112e-35	4.91937
9619	ABCG1	-3.47055	1.25396e-35	0.903019
55170	PRMT6	1.11448	1.49477e-35	5.34127
4171	MCM2	-1.00026	1.53705e-35	6.63877
3909	LAMA3	1.07397	1.73391e-35	6.00401
6240	RRM1	-0.85865	2.50567e-35	7.57855
22924	MAPRE3	1.49566	2.6958e-35	4.03696
23171	GPD1L	1.11632	2.73718e-35	4.81077
9649	RALGPS1	2.1637	2.8744e-35	2.81221
147948	ZNF582	3.48496	4.0188e-35	0.962508
7984	ARHGEF5	-1.63961	5.52966e-35	2.76497
102725117	LOC102725117	-1.63961	5.52966e-35	2.76497
847	CAT	1.22941	5.61083e-35	6.29564
9910	RABGAP1L	1.21238	1.21085e-34	4.30048
9603	NFE2L3	0.850161	1.29109e-34	7.62108
55198	APPL2	0.868451	1.29818e-34	5.53058
81846	SBF2	1.01849	1.32388e-34	5.5121
84910	TMEM87B	1.21488	1.41544e-34	5.99387
5163	PDK1	1.27125	1.62332e-34	4.62737
2189	FANCG	-0.876252	1.97376e-34	5.82555
81788	NUAK2	-1.61215	2.25782e-34	3.11158
55008	HERC6	-1.44723	2.64195e-34	3.51608
9811	CTIF	1.73826	3.92266e-34	5.94799
10396	ATP8A1	1.80127	4.25407e-34	3.59888
5874	RAB27B	-1.00955	4.27918e-34	5.04196
23034	SAMD4A	1.0952	4.53673e-34	6.05317
220134	SKA1	-0.98758	4.82655e-34	4.96271
80830	APOL6	-0.914891	6.17946e-34	5.46177
254863	TMEM256	1.51771	6.90028e-34	4.87424
8644	AKR1C3	2.22129	7.22907e-34	6.1146
26958	COPG2	1.22308	7.78201e-34	4.68062
60678	EEFSEC	2.03859	9.20485e-34	3.70928
143098	MPP7	1.34089	1.44232e-33	3.08988
1789	DNMT3B	-1.20964	1.66917e-33	4.1334
22974	TPX2	-0.767303	2.408e-33	8.3695
51805	COQ3	1.33421	2.86848e-33	3.63119
81579	PLA2G12A	1.01554	2.92244e-33	5.57052
285367	RPUSD3	0.865937	2.95565e-33	5.55298
8237	USP11	-1.54388	3.17767e-33	6.58595
8672	EIF4G3	0.852662	3.40906e-33	6.85365
4493	MT1E	2.12455	3.80654e-33	7.92784
2110	ETFDH	1.27945	4.20858e-33	4.90304
9213	XPR1	0.824411	4.46666e-33	5.77188
4001	LMNB1	-0.949377	6.81871e-33	6.62671
1031	CDKN2C	-0.899068	7.70895e-33	6.08567
27077	B9D1	1.80839	7.89251e-33	3.4222
9075	CLDN2	1.87386	1.00569e-32	3.3663
51435	SCARA3	-1.41543	1.14157e-32	3.58145
4891	SLC11A2	0.937864	1.26988e-32	5.28708
83742	MARVELD1	-1.54813	1.29361e-32	4.40515
323	APBB2	0.851365	1.32188e-32	6.71671
9223	MAGI1	1.16502	1.46009e-32	6.45528
5734	PTGER4	-1.49578	1.82963e-32	3.1408
79005	SCNM1	-0.927967	1.90296e-32	5.87612
100534012	TNFAIP8L2-SCNM1	-0.927967	1.90296e-32	5.87612
10463	SLC30A9	1.02817	1.94497e-32	6.34047
65265	C8orf33	-0.888201	3.22049e-32	6.26958
23623	RUSC1	-1.00568	5.02088e-32	6.66595
116151	FAM210B	0.925106	6.58691e-32	6.30752
81671	VMP1	1.33334	7.16725e-32	7.83536
5270	SERPINE2	-0.899098	1.34245e-31	5.05347
2762	GMDS	0.980536	1.55921e-31	5.44084
444	ASPH	0.870667	2.28199e-31	8.07051
652	BMP4	0.805072	2.35653e-31	7.19218
266977	ADGRF1	1.25046	2.79821e-31	3.48626
55230	USP40	0.787662	2.81321e-31	5.62519
7113	TMPRSS2	-1.70828	3.15328e-31	3.06761
2178	FANCE	-0.719181	3.97179e-31	5.76754
440465	BAIAP2-AS1	1.50021	4.87583e-31	4.83757
56998	CTNNBIP1	0.881906	5.58966e-31	5.91844
3122	HLA-DRA	-1.37922	6.03383e-31	6.11999
7083	TK1	-1.30559	7.4583e-31	7.56877
57414	RHBDD2	-1.19658	9.01463e-31	5.93892
11120	BTN2A1	-0.766472	1.1677e-30	6.30827
25976	TIPARP	0.929417	1.40852e-30	6.8019
2934	GSN	0.750929	1.41451e-30	7.6611
7813	EVI5	0.825702	1.4457e-30	6.27445
3384	ICAM2	-1.40281	1.71793e-30	2.45106
1848	DUSP6	0.94616	1.89664e-30	9.52888
727936	GXYLT2	1.53528	1.91611e-30	3.79993
2876	GPX1	-1.02761	2.18362e-30	8.80552
10482	NXF1	-0.886289	2.36783e-30	6.30062
84918	LRP11	0.85788	2.52272e-30	5.59504
51200	CPA4	0.796026	2.92985e-30	6.7783
9881	TRANK1	-1.36566	2.97621e-30	3.5757
51478	HSD17B7	1.08777	3.21657e-30	4.81339
3486	IGFBP3	-0.846783	3.95622e-30	6.78123
3693	ITGB5	0.907955	3.99703e-30	8.2595
55656	INTS8	1.05113	4.10884e-30	5.61595
152002	XXYLT1	0.953329	4.76389e-30	6.02748
5820	PVT1	0.862105	5.92957e-30	4.95811
1017	CDK2	-0.824265	7.52507e-30	6.13106
3038	HAS3	-1.72859	7.83896e-30	1.66871
56829	ZC3HAV1	-0.839601	1.04235e-29	5.62875
57560	IFT80	1.42554	1.11706e-29	3.92898
85329	LGALS12	-1.31359	1.11834e-29	5.02655
117177	RAB3IP	0.971682	1.325e-29	4.64876
55850	USE1	-0.897528	1.33698e-29	4.58663
4233	MET	0.768356	1.52881e-29	7.26419
8714	ABCC3	1.67667	1.54163e-29	5.13539
8208	CHAF1B	-0.790494	1.61951e-29	5.28255
23780	APOL2	-1.08312	1.72835e-29	4.54923
340719	NANOS1	1.21986	1.90465e-29	5.12497
26353	HSPB8	-1.29448	1.95329e-29	3.52558
63967	CLSPN	-1.29971	2.65562e-29	5.76065
10148	EBI3	-2.15071	2.84077e-29	0.764194
8971	H1FX	1.64911	3.0858e-29	7.20211
51205	ACP6	1.14605	3.36816e-29	4.4033
55723	ASF1B	-0.92092	4.01962e-29	6.9748
1718	DHCR24	0.765772	5.21714e-29	9.30168
2921	CXCL3	-1.20413	6.5138e-29	2.72319
26960	NBEA	1.59571	7.40686e-29	3.58266
5357	PLS1	1.05303	8.86361e-29	5.3607
55248	TMEM206	0.881902	8.99288e-29	5.16701
85462	FHDC1	-1.59143	1.11722e-28	2.78122
140707	BRI3BP	-0.838968	1.19829e-28	5.01721
10783	NEK6	0.791519	1.2941e-28	6.18247
55304	SPTLC3	1.14717	1.46939e-28	5.15872
4277	MICB	-0.702088	1.55166e-28	6.59589
8900	CCNA1	-1.33051	1.84226e-28	3.48636
374378	GALNT18	1.06784	1.90236e-28	4.66726
1437	CSF2	-1.13801	2.36004e-28	4.91512
23556	PIGN	1.12865	2.48933e-28	4.3978
57561	ARRDC3	-0.8716	2.56653e-28	5.6961
51506	UFC1	-1.19267	3.07237e-28	5.55733
5881	RAC3	1.50093	3.09423e-28	3.97936
55830	GLT8D1	0.890385	4.10251e-28	6.02788
127544	RNF19B	-1.10157	4.50975e-28	5.11474
8100	IFT88	1.19619	5.20797e-28	4.08963
2677	GGCX	0.790642	6.50828e-28	6.91113
55612	FERMT1	-1.04288	6.94069e-28	3.38755
387841	RPL13AP20	-0.917551	7.71503e-28	3.98933
3624	INHBA	-0.991884	7.92255e-28	4.28091
8502	PKP4	0.730504	9.38e-28	6.3449
81855	SFXN3	0.893695	1.05962e-27	6.87617
29767	TMOD2	1.59188	1.10449e-27	3.50801
4774	NFIA	1.02208	1.40707e-27	4.30586
80833	APOL3	-1.62418	1.88725e-27	3.2201
26133	TRPC4AP	0.71	1.9493e-27	7.3175
37	ACADVL	0.928339	1.99474e-27	9.25178
54622	ARL15	1.11912	2.07646e-27	3.99894
84561	SLC12A8	1.11374	2.08912e-27	4.36814
994	CDC25B	-0.896838	2.28201e-27	7.24618
1999	ELF3	-2.41673	2.77597e-27	1.99792
4601	MXI1	0.92118	2.77989e-27	5.76073
7086	TKT	0.849221	2.90178e-27	8.94228
51422	PRKAG2	0.885894	3.1018e-27	5.71001
4919	ROR1	0.877684	3.1018e-27	5.34613
401474	SAMD12	0.9845	3.2357e-27	4.71744
283537	SLC46A3	1.38591	3.23877e-27	3.4874
1893	ECM1	-0.926572	4.96747e-27	6.74532
3371	TNC	-1.14935	5.18038e-27	6.31983
6653	SORL1	1.42144	5.18038e-27	4.05818
5096	PCCB	0.833734	5.31729e-27	5.20356
6834	SURF1	0.951416	5.53402e-27	5.47751
57231	SNX14	1.10144	5.58468e-27	5.84728
399726	CASC10	1.58196	6.39062e-27	2.97846
57446	NDRG3	0.794681	6.91667e-27	6.57542
126353	MISP	-2.20751	7.85008e-27	1.8248
29922	NME7	0.790274	8.10349e-27	5.66891
3985	LIMK2	-1.01594	8.29458e-27	3.90775
84274	COQ5	1.13037	9.38458e-27	4.89604
5669	PSG1	1.90949	9.99368e-27	2.34283
27	ABL2	-0.866234	1.31859e-26	7.1323
4615	MYD88	-0.845682	1.75453e-26	5.53232
7026	NR2F2	1.13118	1.85001e-26	7.84958
5523	PPP2R3A	0.817789	1.93108e-26	4.76988
3113	HLA-DPA1	-0.985781	1.93108e-26	5.30283
2936	GSR	0.889366	2.51253e-26	6.08943
3437	IFIT3	-1.1078	2.62695e-26	6.66717
54566	EPB41L4B	0.896556	2.74599e-26	4.9488
85014	TMEM141	1.13167	3.4547e-26	4.93976
78987	CRELD1	1.04822	3.52655e-26	4.98926
4882	NPR2	-2.14392	4.56391e-26	0.98103
57673	BEND3	-1.46575	4.79861e-26	3.96359
3656	IRAK2	-0.930946	4.99223e-26	4.87395
22884	WDR37	-0.756629	5.06161e-26	5.3571
8407	TAGLN2	-0.792432	5.52205e-26	9.25232
51573	GDE1	0.765697	5.62211e-26	6.65049
64326	RFWD2	0.947841	5.94873e-26	5.22864
9516	LITAF	-0.807796	6.16604e-26	7.39991
8675	STX16	0.769378	6.19834e-26	6.41123
55100	WDR70	1.16874	7.08446e-26	4.46685
25771	TBC1D22A	1.36278	7.69495e-26	4.61416
118924	FRA10AC1	0.994442	8.35648e-26	5.03931
57536	KIAA1328	1.59379	9.06032e-26	2.76828
83606	GUCD1	-0.760132	9.787e-26	6.69942
351	APP	0.645111	1.04203e-25	10.3537
284161	GDPD1	2.23936	1.07638e-25	2.31408
317	APAF1	-0.94617	1.25977e-25	4.8223
79823	CAMKMT	1.41223	1.40223e-25	3.14706
80196	RNF34	-0.789108	1.41852e-25	6.07179
27241	BBS9	1.3834	1.483e-25	3.88801
79801	SHCBP1	-0.821565	1.56973e-25	6.00859
5433	POLR2D	-0.825059	1.776e-25	4.78405
3295	HSD17B4	0.775087	1.88314e-25	7.02372
57222	ERGIC1	0.973435	1.94147e-25	7.51522
1267	CNP	-0.759628	1.97494e-25	7.11223
79753	SNIP1	-0.837763	2.4169e-25	4.99313
51409	HEMK1	1.29188	2.48289e-25	4.84568
55002	TMCO3	0.766222	2.82241e-25	5.94135
79827	CLMP	-1.02575	3.14464e-25	4.08392
2354	FOSB	2.20246	3.21474e-25	4.75104
400954	EML6	1.56994	3.30772e-25	4.09872
55788	LMBRD1	1.05883	3.45255e-25	5.54067
57415	C3orf14	-1.10186	3.91395e-25	4.69377
222389	BEND7	0.807471	4.09133e-25	5.42635
4084	MXD1	-0.891626	4.78535e-25	4.81548
84879	MFSD2A	-1.13288	5.7435e-25	3.59009
2919	CXCL1	-1.28357	6.04271e-25	4.38249
26191	PTPN22	-0.921922	6.07136e-25	3.43405
91442	FAAP24	-1.27137	6.46614e-25	2.6387
672	BRCA1	-0.868139	6.72292e-25	4.92033
54943	DNAJC28	1.96915	7.27655e-25	1.64556
644	BLVRA	0.820719	7.348e-25	6.43265
120227	CYP2R1	1.19768	7.46339e-25	4.67775
117245	HRASLS5	-2.06594	9.5725e-25	1.29234
5074	PAWR	0.806107	9.5725e-25	7.11716
54855	FAM46C	-0.830522	9.8443e-25	4.73752
10565	ARFGEF1	0.81982	1.04164e-24	5.26839
8519	IFITM1	-1.05994	1.09375e-24	4.53948
23365	ARHGEF12	0.862957	1.24682e-24	8.14579
55544	RBM38	-0.954237	1.25373e-24	4.59732
1293	COL6A3	0.932043	1.30283e-24	6.39422
10855	HPSE	-0.875221	1.31909e-24	4.54229
92906	HNRNPLL	0.901128	1.40555e-24	5.40343
196	AHR	-0.626366	1.44271e-24	7.18233
245972	ATP6V0D2	-1.68773	1.5274e-24	2.55837
3304	HSPA1B	-0.789429	1.6682e-24	6.25987
23505	TMEM131	0.840051	1.84235e-24	6.71046
3631	INPP4A	0.835258	1.89429e-24	5.35604
10721	POLQ	-0.933121	1.89429e-24	3.39473
94134	ARHGAP12	0.738899	1.89429e-24	5.94845
50619	DEF6	-1.01024	1.94404e-24	4.48108
28951	TRIB2	0.709438	2.00082e-24	6.13171
5532	PPP3CB	0.87372	2.08645e-24	6.27511
10602	CDC42EP3	0.636518	2.08645e-24	7.84217
51676	ASB2	1.96653	2.29848e-24	3.24626
55827	DCAF6	0.789525	2.64937e-24	6.08746
120114	FAT3	-0.963378	3.29278e-24	3.79684
3934	LCN2	-3.82491	3.57722e-24	2.34941
23324	MAN2B2	-0.964363	3.85453e-24	5.82776
8315	BRAP	-0.704975	3.85453e-24	5.45969
148641	SLC35F3	1.14534	3.93111e-24	4.03223
10714	POLD3	-0.856609	4.08476e-24	5.31749
5465	PPARA	1.05894	4.08476e-24	5.18724
50804	MYEF2	1.04198	4.27366e-24	4.52778
54014	BRWD1	0.847842	4.37329e-24	5.65344
8514	KCNAB2	2.10694	4.61042e-24	3.63199
7424	VEGFC	0.734746	4.75243e-24	5.96573
22927	HABP4	0.901986	5.00412e-24	5.61068
56981	PRDM11	-1.51615	5.64733e-24	2.65038
149111	CNIH3	1.02334	5.71068e-24	5.0989
337867	UBAC2	0.742191	6.28716e-24	5.52425
57169	ZNFX1	-0.761596	7.89098e-24	6.40914
149175	MANEAL	-1.19554	8.29175e-24	3.40256
84557	MAP1LC3A	-1.48017	8.44629e-24	3.40968
8555	CDC14B	0.762399	8.4688e-24	5.35546
83394	PITPNM3	1.30526	9.29313e-24	4.77004
80311	KLHL15	-0.959045	1.0532e-23	4.21001
79888	LPCAT1	0.724568	1.0769e-23	6.9809
150094	SIK1	-1.11563	1.11049e-23	6.44938
5678	PSG9	1.67012	1.12203e-23	3.18378
24139	EML2	1.12872	1.20445e-23	6.36476
7494	XBP1	-0.729328	1.22175e-23	6.39839
201164	PLD6	-1.07417	1.27405e-23	3.37266
4300	MLLT3	0.920332	1.44399e-23	4.87371
81620	CDT1	-1.48952	1.50844e-23	5.60312
81035	COLEC12	1.43852	1.68752e-23	3.12301
79710	MORC4	0.83949	1.69595e-23	7.58066
54492	NEURL1B	-1.55489	1.7189e-23	2.80096
92340	PRR29	-2.08563	1.77024e-23	1.22067
10196	PRMT3	1.11593	1.77966e-23	4.88709
166647	ADGRA3	0.687036	1.86352e-23	6.37543
55669	MFN1	0.827373	1.94987e-23	6.09529
8790	FPGT	1.22135	1.96176e-23	3.97019
54982	CLN6	-0.752599	1.98897e-23	4.69512
2810	SFN	-1.30646	2.06334e-23	7.53509
440275	EIF2AK4	0.68225	2.22819e-23	6.55057
128272	ARHGEF19	-1.23711	2.25752e-23	3.22653
11124	FAF1	0.679789	2.28621e-23	6.09648
339230	CCDC137	-0.800777	2.45718e-23	6.05622
6901	TAZ	1.21214	2.62858e-23	5.57524
9633	TESMIN	-2.03875	2.63759e-23	1.78205
22933	SIRT2	-0.836	2.71106e-23	5.9374
11098	PRSS23	0.664136	2.98577e-23	8.89672
83696	TRAPPC9	1.70477	2.98577e-23	4.8251
408	ARRB1	0.881923	3.03226e-23	5.82819
54957	TXNL4B	-0.916993	3.51259e-23	3.90627
8864	PER2	-1.65442	4.12288e-23	1.94919
79954	NOL10	0.715023	4.43251e-23	5.49561
56935	SMCO4	0.909301	4.48226e-23	4.66298
79183	TTPAL	-0.747134	4.62135e-23	5.34997
164091	PAQR7	-1.18145	4.73434e-23	4.0153
811	CALR	-0.637754	4.91224e-23	10.8035
203197	TMEM268	-0.921886	5.12522e-23	3.61891
147727	ILF3-AS1	0.927099	5.43047e-23	4.66601
84102	SLC41A2	0.892818	5.51267e-23	4.86313
23642	SNHG1	-1.11076	5.91373e-23	6.66732
4982	TNFRSF11B	-1.3887	5.95885e-23	2.58899
5213	PFKM	0.689558	7.58251e-23	6.40448
79731	NARS2	1.11693	7.72854e-23	4.14949
124936	CYB5D2	1.09233	9.37261e-23	4.27546
9212	AURKB	-0.664678	9.97259e-23	6.79644
3156	HMGCR	0.879061	1.00184e-22	7.1351
2863	GPR39	1.71969	1.01069e-22	2.43289
84930	MASTL	-0.820439	1.08905e-22	6.05613
55212	BBS7	0.841067	1.08905e-22	5.47466
23089	PEG10	-0.69882	1.19082e-22	6.75489
6776	STAT5A	-1.30945	1.20439e-22	4.08811
11127	KIF3A	0.744549	1.2431e-22	5.22863
54567	DLL4	-2.30224	1.3064e-22	0.00434087
50628	GEMIN4	-0.649545	1.34121e-22	5.87037
22821	RASA3	0.783622	1.43519e-22	6.28599
59345	GNB4	-0.778188	1.57929e-22	4.8545
3672	ITGA1	1.06915	1.613e-22	5.44074
11078	TRIOBP	1.10144	1.78841e-22	4.64718
540	ATP7B	1.44742	1.8387e-22	3.03534
51256	TBC1D7	0.989023	1.99059e-22	5.08944
107080638	TBC1D7-LOC100130357	0.989023	1.99059e-22	5.08944
5507	PPP1R3C	-1.26776	2.07631e-22	2.37012
8659	ALDH4A1	1.39249	2.24341e-22	3.30764
54536	EXOC6	1.06178	2.61242e-22	4.34496
80114	BICC1	0.98756	2.63908e-22	4.71809
4303	FOXO4	0.935132	2.9699e-22	4.68924
55388	MCM10	-0.768503	3.04014e-22	5.3974
126375	ZNF792	0.898101	3.04706e-22	4.25085
116844	LRG1	-2.91305	3.39985e-22	0.877827
55143	CDCA8	-0.700068	3.63831e-22	6.33685
5217	PFN2	1.00895	3.79075e-22	5.78853
10643	IGF2BP3	0.84906	3.8472e-22	4.92791
79777	ACBD4	1.15742	3.8472e-22	4.29796
196403	DTX3	-1.1177	4.18095e-22	3.44998
5152	PDE9A	3.49572	4.18671e-22	0.93286
161742	SPRED1	0.657287	4.20905e-22	6.7464
397	ARHGDIB	-0.899324	5.10632e-22	6.46756
112936	VPS26B	0.643109	5.10648e-22	6.69071
9903	KLHL21	-1.06552	5.5325e-22	6.52859
22796	COG2	1.07015	5.64947e-22	5.06681
112752	IFT43	1.10883	6.10043e-22	4.26839
10826	FAXDC2	-1.77822	6.70364e-22	1.59007
675	BRCA2	-0.983641	6.81533e-22	4.14479
8777	MPDZ	1.05254	7.161e-22	4.73973
6888	TALDO1	0.681071	8.18646e-22	8.0514
26499	PLEK2	-0.77256	8.22567e-22	5.25264
3417	IDH1	0.985254	8.44111e-22	6.66918
54808	DYM	0.95916	8.84629e-22	4.21117
25814	ATXN10	0.969539	8.94724e-22	6.54285
27154	BRPF3	-0.8553	8.98983e-22	7.03659
23321	TRIM2	0.880622	9.50526e-22	5.11089
90637	ZFAND2A	-0.640643	9.96858e-22	4.98563
10736	SIX2	-1.04802	9.99738e-22	3.75071
7739	ZNF185	-0.654809	1.02181e-21	6.60719
81790	RNF170	1.06316	1.10661e-21	4.31415
5919	RARRES2	1.31186	1.10758e-21	3.83458
1646	AKR1C2	1.99787	1.22513e-21	2.22763
100653515	CEP295NL	-2.93287	1.22863e-21	-0.61196
7422	VEGFA	0.796063	1.26752e-21	9.19322
3551	IKBKB	0.796388	1.30409e-21	5.59052
9790	BMS1	0.645298	1.49491e-21	6.92985
162466	PHOSPHO1	3.53385	1.54907e-21	1.66897
8882	ZPR1	-0.749729	1.65808e-21	6.78705
4913	NTHL1	1.02901	1.69665e-21	4.59524
55062	WIPI1	0.782063	1.721e-21	5.70949
58490	RPRD1B	-0.647008	1.78726e-21	6.17868
8573	CASK	0.673905	1.82627e-21	6.26901
23467	NPTXR	-1.42317	1.91466e-21	3.10878
115209	OMA1	1.39952	1.92851e-21	3.35203
150763	GPAT2	-0.849059	2.07624e-21	5.32386
883	KYAT1	0.971748	2.20548e-21	4.32367
9742	IFT140	1.4468	2.27752e-21	4.39608
100505989	SMIM31	-1.83344	2.29135e-21	0.864494
30011	SH3KBP1	0.595059	2.73391e-21	7.3108
84527	ZNF559	0.915189	2.74223e-21	4.4065
1117	CHI3L2	-1.89359	2.83929e-21	2.96158
11102	RPP14	-0.601797	2.93389e-21	5.29546
400360	C15orf54	2.89285	3.12491e-21	0.347578
4688	NCF2	-1.04536	3.37204e-21	4.08779
1525	CXADR	0.815084	3.37985e-21	4.63836
11065	UBE2C	-0.85714	3.37985e-21	7.76224
9915	ARNT2	0.811867	3.38713e-21	5.5074
6382	SDC1	-1.02055	3.45055e-21	7.20845
104	ADARB1	0.791966	4.16502e-21	4.3778
100128893	GATA6-AS1	2.31276	4.21929e-21	2.20436
715	C1R	-1.0338	4.58171e-21	3.90346
79887	PLBD1	-1.8839	4.74862e-21	2.28055
594	BCKDHB	1.28906	5.49141e-21	3.49642
143888	KDELC2	-0.887198	5.66907e-21	6.11173
200312	RNF215	0.92127	5.98788e-21	4.49726
55790	CSGALNACT1	-0.999279	6.25105e-21	3.37491
23457	ABCB9	-0.950864	6.34004e-21	4.5711
6857	SYT1	-1.29013	6.80658e-21	2.87931
119710	C11orf74	1.28394	7.28997e-21	3.53443
182	JAG1	-0.636	7.45888e-21	8.20259
10588	MTHFS	-1.54881	7.4937e-21	1.01964
79056	PRRG4	-1.20163	7.52743e-21	3.2185
2049	EPHB3	-1.62057	8.18145e-21	1.76975
51257	2002-03-01	1.07847	8.47433e-21	5.05606
57462	MYORG	-1.13019	8.71035e-21	4.34603
1464	CSPG4	-2.0819	8.73991e-21	4.53658
4646	MYO6	0.630115	8.74407e-21	6.87954
5728	PTEN	0.669033	8.99064e-21	7.03367
8674	VAMP4	0.951452	9.49486e-21	5.26698
51114	ZDHHC9	0.625269	9.66964e-21	6.23522
55276	PGM2	0.793981	9.80008e-21	6.22428
23568	ARL2BP	-0.7766	1.01149e-20	5.5834
57146	TMEM159	-0.816574	1.02528e-20	4.93085
27289	RND1	-1.84453	1.10975e-20	1.58267
94039	ZNF101	-0.887751	1.13927e-20	3.47814
719	C3AR1	-2.25594	1.21956e-20	0.663192
3575	IL7R	-1.10007	1.38348e-20	3.83068
8916	HERC3	0.8264	1.41045e-20	4.66879
84992	PIGY	0.8264	1.41045e-20	4.66879
101929134	LOC101929134	0.8264	1.41045e-20	4.66879
130888	FBXO36	1.70915	1.41045e-20	2.26521
692099	FAM86DP	1.28194	1.52088e-20	3.42086
10024	TROAP	-0.877234	1.53694e-20	5.23064
143879	KBTBD3	1.66163	1.74111e-20	3.39469
79035	NABP2	-0.6087	1.80181e-20	6.02009
100129482	ZNF37BP	1.08214	1.8177e-20	3.84221
55621	TRMT1	-0.862912	1.9254e-20	6.35605
4803	NGF	1.24583	2.01777e-20	4.26476
153364	MBLAC2	1.11869	2.02466e-20	3.74086
54465	ETAA1	0.9358	2.03784e-20	4.51727
201292	TRIM65	0.714777	2.06744e-20	5.32121
7056	THBD	-1.1825	2.06744e-20	6.55901
201176	ARHGAP27	-1.28207	2.08063e-20	5.89817
124540	MSI2	0.926263	2.13274e-20	4.47953
51163	DBR1	-0.812461	2.14594e-20	4.49136
219855	SLC37A2	1.00017	2.23691e-20	6.42276
2683	B4GALT1	-0.767881	2.35322e-20	7.57476
6015	RING1	0.72399	2.61346e-20	7.31589
6510	SLC1A5	-0.922428	2.71804e-20	8.15729
10049	DNAJB6	0.584809	2.7914e-20	8.81374
23648	SSBP3	0.781934	2.86789e-20	6.06493
4817	NIT1	0.814263	2.9473e-20	5.08704
7803	PTP4A1	-0.799475	3.05856e-20	8.21562
10535	RNASEH2A	-0.690719	3.08073e-20	7.56085
64172	OSGEPL1	1.15319	3.11463e-20	3.52158
114034	TOE1	-0.838149	3.1537e-20	4.32079
55884	WSB2	-0.611607	3.1537e-20	7.05422
573	BAG1	-0.613229	3.35597e-20	6.58002
10827	FAM114A2	1.01975	3.45832e-20	4.6079
55379	LRRC59	-0.568565	3.48839e-20	8.12288
79738	BBS10	1.06614	3.51115e-20	5.22206
50862	RNF141	0.977818	3.67024e-20	5.13132
100128822	LINC01003	1.60492	3.67204e-20	3.13242
286151	FBXO43	-0.954743	4.34121e-20	3.17186
23231	SEL1L3	1.60422	4.40543e-20	3.12912
10231	RCAN2	2.07705	4.4343e-20	2.21315
50651	SLC45A1	1.85584	4.4554e-20	2.75084
1837	DTNA	0.982439	4.81494e-20	3.53457
4015	LOX	-0.666348	4.97866e-20	6.32882
3280	HES1	1.31452	5.12273e-20	5.79287
10112	KIF20A	-0.893292	5.17427e-20	6.37757
3145	HMBS	0.727384	6.54521e-20	6.38403
200081	TXLNA	-0.6819	7.25331e-20	7.11644
55159	RFWD3	-0.650197	7.39865e-20	5.93791
10202	DHRS2	1.91888	7.50509e-20	1.44776
10103	TSPAN1	-0.861277	7.553e-20	3.70331
54985	HCFC1R1	0.902166	7.8126e-20	6.65896
55240	STEAP3	0.648371	7.89493e-20	5.94107
9520	NPEPPS	0.702328	8.17274e-20	6.91457
5962	RDX	0.663506	8.55573e-20	7.57105
144348	ZNF664	0.642372	9.64911e-20	6.9724
283130	SLC25A45	-1.50912	1.00048e-19	2.41092
326625	MMAB	0.674407	1.05775e-19	5.80602
130497	OSR1	-1.12016	1.07745e-19	4.11505
26031	OSBPL3	0.667923	1.09395e-19	7.23514
5999	RGS4	0.977302	1.10532e-19	5.06913
55719	SLF2	-0.755465	1.1093e-19	5.95168
1374	CPT1A	1.04312	1.18479e-19	6.11827
23251	KIAA1024	2.15944	1.18479e-19	1.73665
826	CAPNS1	-0.652074	1.19727e-19	8.9489
54442	KCTD5	-0.64063	1.23891e-19	6.77963
11160	ERLIN2	0.660274	1.34269e-19	6.04553
55172	DNAAF2	0.763684	1.35767e-19	5.34782
400765	MIR137HG	-1.19155	1.68964e-19	3.55565
341	APOC1	-1.81294	1.80819e-19	1.6308
84343	HPS3	0.801188	1.90737e-19	5.35841
4236	MFAP1	-0.70385	1.92678e-19	5.63427
4176	MCM7	-0.658104	1.97202e-19	8.23729
7517	XRCC3	-0.949503	1.98497e-19	5.71702
3604	TNFRSF9	-1.79399	2.12226e-19	1.48588
8309	ACOX2	-1.68367	2.13986e-19	2.48349
51084	CRYL1	1.33028	2.25534e-19	3.72712
4254	KITLG	-1.29383	2.30906e-19	4.20147
6309	SC5D	1.02674	2.84023e-19	6.37534
3632	INPP5A	0.718137	2.84746e-19	4.73277
55695	NSUN5	-0.800332	2.88424e-19	5.22339
7286	TUFT1	-0.66757	3.06069e-19	5.72571
79962	DNAJC22	-1.89136	3.0692e-19	1.38574
3106	HLA-B	-0.594589	3.09143e-19	10.3379
7205	TRIP6	-0.678594	3.1296e-19	5.96039
10581	IFITM2	-0.966878	3.24268e-19	5.85483
84893	FBXO18	0.656409	3.27277e-19	5.99167
2261	FGFR3	-1.28178	3.30649e-19	2.82753
80321	CEP70	1.26459	3.41732e-19	3.91104
10548	TM9SF1	-1.28095	3.53713e-19	3.86678
23078	VWA8	1.21565	3.60352e-19	3.56785
5271	SERPINB8	-0.902984	3.7033e-19	4.57097
144108	SPTY2D1	-0.794804	3.73603e-19	5.3674
114789	SLC25A25	-0.850365	3.77487e-19	4.83117
3675	ITGA3	1.13857	4.16195e-19	11.0536
7538	ZFP36	1.25874	4.31491e-19	5.61503
23248	RPRD2	-0.720515	4.34406e-19	5.27517
8091	HMGA2	0.895474	4.40321e-19	5.55551
146857	SLFN13	-0.815841	4.47839e-19	4.30774
3157	HMGCS1	1.02975	4.52271e-19	6.93428
57381	RHOJ	-0.928815	4.89548e-19	3.73284
162979	ZNF296	-1.4991	5.06294e-19	2.48921
5833	PCYT2	0.85874	5.36042e-19	6.71409
9639	ARHGEF10	0.771939	5.39119e-19	5.22532
28970	C11orf54	1.00501	5.78788e-19	5.32686
284454	LOC284454	1.7245	6.20809e-19	4.25506
29967	LRP12	0.758966	6.67421e-19	6.3258
5782	PTPN12	0.689382	6.95651e-19	7.4986
8601	RGS20	1.26077	7.47802e-19	3.23922
6242	RTKN	-0.883479	7.59215e-19	4.81168
64063	PRSS22	-1.6555	7.66777e-19	4.6199
83752	LONP2	0.671133	8.01643e-19	5.45606
79955	PDZD7	1.91751	8.11224e-19	3.0054
81888	HYI	1.01107	8.33028e-19	5.6912
5836	PYGL	0.612083	8.34369e-19	6.89813
50617	ATP6V0A4	-0.901256	8.48931e-19	3.4923
28232	SLCO3A1	0.887607	8.83303e-19	4.16394
6134	RPL10	-0.604533	9.55898e-19	9.98279
25837	RAB26	2.15258	9.59423e-19	1.91416
730094	C16orf52	0.938254	9.85521e-19	4.17291
102725138	LOC102725138	0.938254	9.85521e-19	4.17291
2131	EXT1	0.559808	9.8553e-19	8.73955
11213	IRAK3	-1.10364	9.98664e-19	2.31815
835	CASP2	-0.649141	1.00371e-18	4.53036
55858	TMEM165	0.764987	1.01485e-18	7.0909
55869	HDAC8	0.708115	1.06897e-18	5.35743
7374	UNG	-0.778636	1.17516e-18	6.5978
6993	DYNLT1	0.748772	1.18036e-18	6.12027
79739	TTLL7	0.79807	1.24804e-18	4.55486
80254	CEP63	0.787579	1.25697e-18	4.46451
2744	GLS	0.912259	1.31078e-18	6.74716
115361	GBP4	-1.03838	1.43971e-18	3.60806
5166	PDK4	1.49301	1.46643e-18	3.44576
221442	ADCY10P1	1.17191	1.51771e-18	2.92454
331	XIAP	-0.779542	1.74213e-18	6.19483
27297	CRCP	-0.577795	1.74671e-18	5.43867
54933	RHBDL2	-1.10254	1.81008e-18	2.42538
22846	VASH1	1.65602	1.83188e-18	2.34964
147372	CCBE1	0.683437	1.85989e-18	5.1181
9493	KIF23	-0.695815	1.99101e-18	6.6294
26227	PHGDH	-1.15547	1.99167e-18	4.48642
2629	GBA	-0.616151	2.25802e-18	6.6466
10410	IFITM3	-0.620255	2.25888e-18	7.95989
79132	DHX58	-1.53058	2.38411e-18	2.35502
4355	MPP2	-1.28694	2.38858e-18	3.27461
21	ABCA3	1.86239	2.41362e-18	5.11606
1903	S1PR3	-1.13947	2.44393e-18	2.49335
1002	CDH4	2.06903	2.45365e-18	5.9718
9060	PAPSS2	-0.625607	2.48531e-18	6.43326
55344	PLCXD1	-1.08719	2.58506e-18	3.14171
374868	ATP9B	-0.938698	2.66941e-18	3.92838
8438	RAD54L	-0.650531	2.69167e-18	4.68515
27284	SULT1B1	-3.01168	2.70198e-18	-0.303619
100505478	TEX48	2.45913	2.70198e-18	0.499773
114991	ZNF618	-1.17869	2.78678e-18	3.77773
843	CASP10	-0.99169	2.81122e-18	3.1979
57617	VPS18	-0.871805	2.93306e-18	5.42966
85455	DISP2	-1.89174	3.08899e-18	2.74475
1836	SLC26A2	0.609625	3.0931e-18	5.26827
79932	KIAA0319L	0.630388	3.10533e-18	6.5277
9700	ESPL1	-0.974323	3.40093e-18	5.3507
50964	SOST	2.1142	3.42855e-18	2.06205
8508	NIPSNAP1	0.678983	3.60244e-18	5.81521
10561	IFI44	-1.11525	3.63256e-18	4.3032
51729	WBP11	-0.589344	3.69269e-18	6.40332
9128	PRPF4	-0.560674	3.76927e-18	6.84776
116372	LYPD1	-2.30977	3.79813e-18	0.448394
23446	SLC44A1	0.738033	3.86562e-18	6.36369
659	BMPR2	0.657922	4.06632e-18	5.97463
7325	UBE2E2	0.721075	4.11363e-18	5.55665
115708	TRMT61A	-0.721513	4.12881e-18	5.03199
4288	MKI67	-1.15141	4.15095e-18	7.87084
10277	UBE4B	0.788172	4.21797e-18	5.82943
9690	UBE3C	0.579698	4.41273e-18	7.47504
1728	NQO1	0.989932	4.44695e-18	7.58033
100506233	RAB30-AS1	0.903941	4.4696e-18	3.5946
6000	RGS7	1.28165	4.50906e-18	2.76787
56061	UBFD1	-0.600107	4.78573e-18	5.5531
1616	DAXX	-0.647019	4.83874e-18	7.37463
83891	SNX25	0.785305	5.40799e-18	4.79798
10152	ABI2	0.631769	5.81988e-18	6.18494
10051	SMC4	-0.655377	5.84294e-18	6.56946
1200	TPP1	0.654519	5.8611e-18	6.53816
9572	NR1D1	-1.24818	6.45895e-18	4.8554
79814	AGMAT	-1.89267	6.77878e-18	1.50864
64283	ARHGEF28	0.655125	6.94227e-18	6.64505
57187	THOC2	0.605745	7.70869e-18	6.5944
26750	RPS6KC1	0.714702	7.89133e-18	5.46213
91875	TTC5	0.896648	8.23497e-18	3.96413
56931	DUS3L	-1.37577	8.36977e-18	4.74856
3159	HMGA1	1.06813	8.59029e-18	11.9471
150864	FAM117B	1.35065	9.73446e-18	2.77017
3140	MR1	-0.871952	9.81173e-18	4.01837
10811	NOXA1	1.91027	1.01049e-17	4.30422
54749	EPDR1	-0.821133	1.08111e-17	5.69225
9677	PPIP5K1	1.30517	1.08395e-17	3.27054
54498	SMOX	-0.997633	1.12205e-17	5.28317
80724	ACAD10	1.16503	1.18838e-17	4.20609
10367	MICU1	0.630977	1.20588e-17	6.15881
23555	TSPAN15	0.852015	1.24711e-17	5.75871
10569	SLU7	-0.698539	1.24711e-17	6.19538
9918	NCAPD2	-0.616593	1.34949e-17	7.39524
219771	CCNY	0.672723	1.39304e-17	6.62906
976	ADGRE5	-0.751633	1.47662e-17	8.36229
89978	DPH6	2.03725	1.47662e-17	2.27338
23230	VPS13A	0.665923	1.51802e-17	5.56377
90121	TSR2	-0.582691	1.54331e-17	5.81351
55027	HEATR3	0.651764	1.5872e-17	4.6359
7504	XK	-1.43266	1.67294e-17	2.03333
1827	RCAN1	-0.551972	1.87038e-17	5.86362
861	RUNX1	0.657831	1.87038e-17	7.16033
100506403	LOC100506403	0.657831	1.87038e-17	7.16033
5480	PPIC	0.933331	1.87038e-17	4.91278
439921	MXRA7	0.757065	2.03052e-17	7.60773
2869	GRK5	0.876905	2.04051e-17	5.14099
55754	TMEM30A	0.639388	2.04999e-17	8.07863
28988	DBNL	0.636107	2.07071e-17	7.12747
116349	EXOC3-AS1	1.59263	2.16218e-17	2.15378
10260	DENND4A	0.814472	2.16855e-17	4.17045
3866	KRT15	0.93396	2.17438e-17	3.97067
63876	PKNOX2	5.6449	2.20832e-17	1.54756
10376	TUBA1B	-0.724872	2.23195e-17	8.79532
8829	NRP1	0.528236	2.30674e-17	8.62229
10243	GPHN	0.841726	2.34751e-17	4.26215
283140	LOC283140	1.0575	2.34751e-17	4.04036
23677	SH3BP4	0.624415	2.55118e-17	6.88403
1040	CDS1	1.51277	2.59134e-17	2.90194
126382	NR2C2AP	-0.762791	2.67083e-17	4.82755
145407	C14orf37	0.957825	2.67312e-17	4.10496
63874	ABHD4	0.637031	2.75169e-17	6.50402
972	CD74	-0.877749	2.77723e-17	8.76683
154881	KCTD7	-1.14146	2.86952e-17	3.33264
2319	FLOT2	-0.847252	3.03562e-17	7.19873
388115	CCDC9B	1.1717	3.22749e-17	6.22438
11156	PTP4A3	1.95867	3.35949e-17	2.88759
83982	IFI27L2	0.671417	3.57796e-17	6.04506
8638	OASL	-1.50598	3.64379e-17	3.88137
9148	NEURL1	1.91781	3.64827e-17	2.33686
81556	INTS14	-0.714618	3.68439e-17	4.89107
794	CALB2	0.612126	3.69043e-17	6.424
400745	SH2D5	1.0594	3.69736e-17	3.75949
1808	DPYSL2	0.577139	3.75786e-17	7.16697
65979	PHACTR4	-0.675575	3.8585e-17	5.40826
27303	RBMS3	0.757834	4.00554e-17	4.33496
57529	RTL9	-2.93301	4.00928e-17	-0.612816
143570	XRRA1	-0.883638	4.06355e-17	3.21674
10475	TRIM38	-0.717609	4.09158e-17	5.27221
100289098	GS1-124K5.4	1.80514	4.09158e-17	1.8766
84749	USP30	0.849459	4.18728e-17	4.08092
134549	SHROOM1	-1.38026	4.23264e-17	4.82506
401022	HAGLR	0.792454	4.25332e-17	4.34851
9937	DCLRE1A	0.829263	4.34452e-17	4.58271
84187	TMEM164	-0.669292	4.37055e-17	5.52824
150946	GAREM2	-2.31807	4.55404e-17	0.45058
125061	AFMID	-0.708721	4.63668e-17	4.65564
6533	SLC6A6	0.771527	4.76077e-17	6.80356
5582	PRKCG	2.41554	4.7712e-17	2.05134
317648	NOP14-AS1	0.802347	5.0077e-17	5.16516
340277	FAM221A	1.14002	5.05266e-17	3.33526
2013	EMP2	-0.869552	5.16351e-17	5.08316
221395	ADGRF5	0.584979	5.16867e-17	8.01961
24144	TFIP11	-0.648867	5.35955e-17	5.00311
81691	REXO5	-1.41278	6.24295e-17	1.98458
8863	PER3	-0.826916	6.34202e-17	3.58866
2355	FOSL2	-1.14307	6.58223e-17	8.21486
8763	CD164	0.936677	6.60667e-17	7.08552
5167	ENPP1	0.606619	6.88538e-17	7.74578
200205	IBA57	-0.74534	7.00875e-17	3.14632
80184	CEP290	0.728867	7.01014e-17	5.01862
3418	IDH2	-0.799124	7.07837e-17	4.60105
2358	FPR2	-2.59282	7.50511e-17	-0.0979409
5977	DPF2	-0.670403	7.91659e-17	6.15573
10072	DPP3	-0.71211	8.09483e-17	6.77105
8544	PIR	1.05523	8.12126e-17	3.65227
10085	EDIL3	0.820966	8.84631e-17	7.22277
9023	CH25H	-2.43	8.85053e-17	-0.265298
6884	TAF13	-0.585867	8.87588e-17	6.25736
26091	HERC4	0.565143	9.83229e-17	6.57488
80821	DDHD1	0.731724	9.96952e-17	4.7452
2539	G6PD	1.27421	1.03617e-16	8.17404
2941	GSTA4	1.02162	1.04167e-16	4.22812
10763	NES	-0.928443	1.0448e-16	5.74763
9274	BCL7C	-0.625796	1.08396e-16	5.06608
8038	ADAM12	1.9788	1.10731e-16	1.27253
3833	KIFC1	-0.638057	1.11409e-16	7.38512
5033	P4HA1	0.824613	1.18406e-16	7.04244
79629	OCEL1	0.799919	1.2607e-16	5.49443
338739	CSTF3-AS1	-1.90092	1.26427e-16	0.348956
7923	HSD17B8	1.29886	1.31098e-16	3.46283
79071	ELOVL6	0.682481	1.50769e-16	7.10204
54947	LPCAT2	1.16713	1.54214e-16	4.40849
55704	CCDC88A	0.638888	1.61895e-16	6.45782
57537	SORCS2	1.7287	1.72771e-16	5.20769
100129794	SLC25A21-AS1	2.40013	1.82619e-16	0.0994488
6196	RPS6KA2	1.28552	1.85209e-16	4.59648
84236	RHBDD1	0.842234	1.91836e-16	4.43526
54869	EPS8L1	-1.30836	1.96151e-16	3.89807
84313	VPS25	0.735779	2.05395e-16	6.59464
79048	SECISBP2	0.806509	2.26196e-16	5.23004
131870	NUDT16	0.634194	2.35385e-16	5.02468
197259	MLKL	-0.876237	2.41793e-16	3.56654
57693	ZNF317	-0.569844	2.43794e-16	5.6302
56978	PRDM8	-1.04417	2.43794e-16	5.40579
5926	ARID4A	0.733354	2.43969e-16	4.85291
22949	PTGR1	0.587375	2.43969e-16	6.48498
64785	GINS3	-0.858282	2.50043e-16	3.88859
55920	RCC2	-0.64483	2.54698e-16	6.72918
91137	SLC25A46	0.713343	2.71366e-16	6.26867
1287	COL4A5	0.850504	2.93742e-16	3.97862
79582	SPAG16	1.02419	2.94157e-16	3.4673
140831	ZSWIM3	-1.02482	3.15556e-16	2.43327
4066	LYL1	-1.6861	3.16285e-16	3.37455
7127	TNFAIP2	-1.11517	3.44974e-16	6.74808
27173	SLC39A1	-0.547689	3.71484e-16	7.86048
84967	LSM10	0.641238	3.90851e-16	5.71343
55075	UACA	0.616616	4.00805e-16	6.79476
201514	ZNF584	-0.622472	4.28625e-16	5.14544
2530	FUT8	0.609906	4.32316e-16	7.21841
57823	SLAMF7	-0.650863	4.37321e-16	4.68926
29950	SERTAD1	-0.57521	4.46203e-16	5.63325
221527	ZBTB12	0.956266	4.48843e-16	4.08668
85403	EAF1	-0.589386	4.59407e-16	4.99228
60684	TRAPPC11	0.671867	4.82852e-16	5.28108
100507127	LINC00707	-1.62046	5.07344e-16	1.52087
4162	MCAM	-0.836702	5.08358e-16	7.67146
9170	LPAR2	-1.58792	5.1111e-16	2.79945
9466	IL27RA	-0.819104	5.20521e-16	4.64786
23308	ICOSLG	-2.06438	5.81172e-16	4.01794
2752	GLUL	-0.54841	6.00546e-16	7.26447
170958	ZNF525	-1.19686	6.0369e-16	1.99335
201266	SLC39A11	0.853523	6.08609e-16	4.05546
22852	ANKRD26	0.764747	6.17506e-16	3.94492
220002	CYB561A3	-0.796353	6.17541e-16	5.34812
245812	CNPY4	1.06522	6.19245e-16	4.15369
114548	NLRP3	-1.17462	6.37633e-16	2.73696
10000	AKT3	0.629569	7.03434e-16	5.89641
10940	POP1	-0.795806	7.13156e-16	4.20342
23390	ZDHHC17	0.774069	7.27681e-16	5.7448
57096	RPGRIP1	-1.63114	7.37734e-16	0.823032
1047	CLGN	0.613203	7.40402e-16	6.17375
8542	APOL1	-0.729889	7.65736e-16	4.95553
80301	PLEKHO2	-1.07526	8.12683e-16	3.56636
3978	LIG1	-0.799545	8.20578e-16	5.74772
7164	TPD52L1	1.32401	8.52818e-16	2.7198
29969	MDFIC	-0.890588	8.68412e-16	4.65572
84816	RTN4IP1	1.21832	8.9006e-16	3.36067
7051	TGM1	-1.70879	8.96298e-16	1.2644
28981	IFT81	0.904578	9.13083e-16	4.49091
84812	PLCD4	-1.22497	9.15772e-16	2.05798
9896	FIG4	0.873845	9.50172e-16	4.37266
147463	ANKRD29	0.754349	9.6899e-16	4.8722
83543	AIF1L	-1.17635	1.012e-15	2.97456
11022	TDRKH	0.730427	1.03186e-15	4.73131
84263	HSDL2	0.68417	1.11177e-15	6.61033
84285	EIF1AD	-0.56077	1.11177e-15	5.56105
54625	PARP14	-0.551558	1.11446e-15	5.5474
4638	MYLK	0.815649	1.20557e-15	5.14841
64332	NFKBIZ	-0.873549	1.2232e-15	4.97702
221154	MICU2	0.786526	1.24168e-15	6.74729
1112	FOXN3	0.669452	1.26315e-15	5.92431
283131	NEAT1	1.7199	1.27877e-15	8.98654
2274	FHL2	0.582449	1.35495e-15	6.19225
5888	RAD51	-1.01992	1.38936e-15	4.32575
3516	RBPJ	0.52337	1.41967e-15	7.6697
4331	MNAT1	0.939994	1.52446e-15	5.49002
1429	CRYZ	0.89777	1.52522e-15	5.1768
91775	NXPE3	0.575049	1.53475e-15	6.22385
124512	METTL23	0.876073	1.53475e-15	5.19536
57150	SMIM8	1.47224	1.64233e-15	2.20667
63914	LINC01590	1.47224	1.64233e-15	2.20667
10020	GNE	-0.6301	1.68403e-15	6.1137
7390	UROS	0.62459	1.68849e-15	5.99421
890	CCNA2	-0.854292	1.71672e-15	7.03385
2738	GLI4	1.27565	1.7247e-15	4.23239
7533	YWHAH	-0.483481	1.736e-15	7.27597
5281	PIGF	1.03653	1.76405e-15	3.06816
50486	G0S2	0.648582	2.0253e-15	8.57238
338758	ATP2B1-AS1	1.24688	2.0253e-15	2.5989
1767	DNAH5	1.34263	2.12889e-15	2.52009
11187	PKP3	-1.50848	2.14728e-15	4.47448
25907	TMEM158	0.778803	2.15604e-15	6.10105
4790	NFKB1	-0.687669	2.191e-15	5.68369
22990	PCNX1	0.608812	2.23515e-15	5.93193
23598	PATZ1	-0.876645	2.31722e-15	4.7591
3303	HSPA1A	-0.914308	2.40906e-15	4.52446
4793	NFKBIB	-0.757695	2.42882e-15	5.51777
83690	CRISPLD1	-1.24985	2.47513e-15	2.26927
80232	WDR26	0.556546	2.57206e-15	7.57822
8193	DPF1	-0.911549	2.66786e-15	3.49056
8883	NAE1	0.715177	2.68227e-15	5.91576
26150	RIBC2	-1.33208	2.77465e-15	1.70195
1012	CDH13	2.78919	2.79241e-15	0.831716
146909	KIF18B	-1.13745	2.79241e-15	6.39677
9751	SNPH	0.97215	2.87714e-15	5.02016
9289	ADGRG1	-1.07399	2.87714e-15	6.18417
79637	ARMC7	-0.735632	2.93429e-15	4.19831
2963	GTF2F2	1.04169	3.02472e-15	5.68713
2931	GSK3A	-0.628987	3.07736e-15	6.32111
84288	EFCAB2	-1.27563	3.20201e-15	2.2359
84669	USP32	0.547483	3.34576e-15	6.38445
84299	MIEN1	0.65185	3.35028e-15	5.50632
6430	SRSF5	0.631814	3.45301e-15	7.75634
1438	CSF2RA	-0.715966	3.49238e-15	4.29484
64693	CTAGE1	3.03835	3.56875e-15	-0.627488
101929243	LOC101929243	1.61905	3.58789e-15	2.44153
5395	PMS2	-0.708691	3.68496e-15	3.73479
107984056	LOC107984056	-0.708691	3.68496e-15	3.73479
996	CDC27	0.728063	3.76439e-15	7.2806
23768	FLRT2	0.831744	4.05355e-15	4.47116
9061	PAPSS1	0.672114	4.17955e-15	6.51798
56980	PRDM10	-0.780204	4.17955e-15	3.78842
51735	RAPGEF6	1.03956	4.2112e-15	3.9725
10285	SMNDC1	-0.654365	4.23653e-15	6.0136
5187	PER1	-1.43598	4.31231e-15	4.29939
55534	MAML3	1.1709	4.35504e-15	3.88201
4591	TRIM37	0.619115	4.39001e-15	6.12137
29761	USP25	0.618446	4.43206e-15	5.43429
10250	SRRM1	-0.749116	4.5358e-15	6.6385
10551	AGR2	-1.12802	4.59549e-15	3.36652
64110	MAGEF1	0.649086	4.66162e-15	5.55258
51141	INSIG2	0.638194	4.66459e-15	5.7148
10801	2009-09-01	1.16831	4.68449e-15	8.81373
10533	ATG7	0.71986	4.73123e-15	4.49525
79627	OGFRL1	0.537799	4.81304e-15	7.87036
574036	SERTAD4-AS1	1.00796	4.84355e-15	4.03069
124935	SLC43A2	-1.30077	4.84717e-15	4.04005
101930085	LOC101930085	1.03718	4.88367e-15	3.34157
665	BNIP3L	0.632632	5.20096e-15	7.61863
64951	MRPS24	-1.19998	5.25786e-15	3.10466
5498	PPOX	0.959722	5.28404e-15	4.17787
64781	CERK	0.531346	5.39373e-15	6.05385
25923	ATL3	-0.559549	5.79843e-15	7.55893
3177	SLC29A2	1.6618	5.80498e-15	4.9915
124565	SLC38A10	0.96825	5.92368e-15	6.87874
340481	ZDHHC21	1.05354	6.05968e-15	3.18095
54821	ERCC6L	-0.715132	6.05968e-15	5.14257
2935	GSPT1	0.559267	6.45416e-15	7.19631
219988	PATL1	-0.556831	6.93714e-15	6.90456
10236	HNRNPR	0.66932	6.93813e-15	7.92187
221416	C6orf223	1.81523	7.12975e-15	3.39131
8910	SGCE	0.68682	7.20339e-15	6.04921
57639	CCDC146	1.50578	7.29405e-15	2.50603
22929	SEPHS1	-0.509182	7.46411e-15	6.86122
107984895	LOC107984895	2.54634	7.65146e-15	0.464588
5162	PDHB	0.55805	7.91691e-15	7.22209
1063	CENPF	-0.557694	7.93938e-15	7.58602
253039	CUTALP	0.734304	8.15865e-15	3.94363
54629	MINDY2	0.750247	8.21482e-15	4.67803
221656	KDM1B	0.621691	8.25521e-15	5.55782
327	APEH	0.642374	8.29054e-15	6.71425
5007	OSBP	-0.576833	8.39356e-15	6.91232
54480	CHPF2	0.836609	8.50268e-15	7.08434
8476	CDC42BPA	0.624721	8.64473e-15	7.03931
9784	SNX17	0.507853	8.81062e-15	7.4896
54478	PIMREG	-0.698087	8.88692e-15	5.44796
9275	BCL7B	-0.567952	8.91132e-15	6.06632
9064	MAP3K6	-1.1676	8.92667e-15	4.79126
150468	CKAP2L	-0.623466	9.28098e-15	6.09048
84674	CARD6	-0.814389	9.40734e-15	4.21193
126299	ZNF428	-0.861078	9.73325e-15	5.83033
23304	UBR2	0.535056	9.76483e-15	6.79705
1843	DUSP1	0.689942	1.0361e-14	7.46039
8743	TNFSF10	-0.91927	1.05922e-14	7.09915
376267	RAB15	-1.01413	1.11424e-14	2.78844
2237	FEN1	-0.607367	1.11758e-14	7.21246
7046	TGFBR1	-0.671603	1.12232e-14	7.51389
64167	ERAP2	-0.968434	1.13226e-14	3.39025
54960	GEMIN8	1.26435	1.13626e-14	2.7098
171017	ZNF384	-0.610523	1.17429e-14	5.10083
1388	ATF6B	0.64808	1.17624e-14	7.4232
10400	PEMT	0.832917	1.19692e-14	4.33067
339229	OXLD1	0.866065	1.19935e-14	4.34909
170690	ADAMTS16	0.890617	1.26904e-14	4.6722
84079	ANKRD27	0.573585	1.28833e-14	5.68443
57621	ZBTB2	-0.736852	1.32225e-14	4.39152
23559	WBP1	0.916552	1.43012e-14	4.35855
651746	ANKRD33B	-1.80181	1.5104e-14	1.9318
27235	COQ2	0.9104	1.53794e-14	4.78321
1240	CMKLR1	1.02236	1.55486e-14	3.02034
10464	PIBF1	0.806707	1.69201e-14	4.05271
10898	CPSF4	0.626713	1.7237e-14	5.77603
54476	RNF216	0.776622	1.80146e-14	6.1004
57466	SCAF4	-0.671887	1.8272e-14	5.60605
740	MRPL49	-0.584156	1.83619e-14	6.45069
2745	GLRX	0.754814	1.83682e-14	6.15276
55796	MBNL3	-0.812896	2.03892e-14	3.36153
400569	MED11	0.88663	2.05986e-14	4.04795
100134229	JHDM1D-AS1	1.90434	2.06155e-14	1.98017
7465	WEE1	-0.586711	2.08228e-14	5.48579
10761	PLAC1	1.58396	2.08388e-14	1.93733
1182	CLCN3	0.659971	2.08829e-14	6.90055
5723	PSPH	-0.597782	2.16989e-14	5.19575
3665	IRF7	-1.18547	2.17672e-14	5.33654
26284	ERAL1	-0.544996	2.22237e-14	6.14059
143903	LAYN	0.597418	2.27429e-14	6.95301
4824	NKX3-1	-0.673161	2.3029e-14	5.08152
4927	NUP88	0.646603	2.41186e-14	6.51896
3895	KTN1	0.613599	2.48929e-14	8.46931
51704	GPRC5B	-0.990721	2.5226e-14	4.2074
7075	TIE1	-1.32598	2.52909e-14	3.18357
10466	COG5	0.844212	2.56843e-14	5.27571
200895	DHFR2	1.20768	2.6602e-14	3.22076
374907	B3GNT8	-1.48474	2.66652e-14	1.82922
3775	KCNK1	-0.781715	2.85209e-14	4.07531
388610	TRNP1	0.952709	2.88696e-14	4.40598
5825	ABCD3	0.64989	2.94986e-14	6.38469
113655	MFSD3	1.3454	2.96501e-14	4.61397
83743	GRWD1	-0.788092	2.99377e-14	6.44537
203427	SLC25A43	0.597963	3.00627e-14	5.25424
26503	SLC17A5	0.587347	3.0297e-14	6.40482
1717	DHCR7	0.912367	3.11908e-14	8.16636
7750	ZMYM2	0.793502	3.12215e-14	5.11946
925	CD8A	-2.07597	3.27278e-14	1.01212
478	ATP1A3	-1.48181	3.27771e-14	1.78518
53827	FXYD5	-0.647146	3.35498e-14	7.13097
22863	ATG14	-0.682946	3.59452e-14	4.58072
79689	STEAP4	-3.93736	3.65158e-14	-1.23248
178	AGL	0.678148	3.65158e-14	4.80268
6655	SOS2	0.597903	3.76528e-14	5.82165
92017	SNX29	1.01607	3.82768e-14	3.78812
54344	DPM3	0.92438	3.86567e-14	5.7163
51561	IL23A	-1.77728	3.91187e-14	1.37279
11342	RNF13	0.830451	3.98893e-14	5.02835
56288	PARD3	0.539334	4.13278e-14	6.30863
115572	FAM46B	-0.751425	4.3362e-14	3.71959
5514	PPP1R10	-0.622977	4.41204e-14	6.51915
23636	NUP62	-0.825439	4.41204e-14	7.02337
22836	RHOBTB3	0.599226	4.58116e-14	7.44163
158405	KIAA1958	0.695508	4.65183e-14	4.26708
6304	SATB1	0.715585	4.77976e-14	4.58455
57210	SLC45A4	1.16448	4.81415e-14	4.07468
64782	AEN	-0.569096	4.85848e-14	5.07191
7097	TLR2	-0.808767	5.05823e-14	3.56263
140691	TRIM69	0.984756	5.13772e-14	3.47556
10098	TSPAN5	0.541879	5.23619e-14	6.82317
57509	MTUS1	0.663312	5.36763e-14	4.76096
9522	SCAMP1	0.647955	5.92585e-14	5.90619
4905	NSF	-0.729742	6.1296e-14	5.3805
51635	DHRS7	0.745705	6.21817e-14	5.16409
152579	SCFD2	0.832518	6.29975e-14	3.95773
51754	TMEM8B	1.36928	6.48111e-14	3.0297
3659	IRF1	-0.518977	6.589e-14	6.17965
57658	CALCOCO1	0.721694	6.64982e-14	5.77277
84100	ARL6	1.01132	6.65378e-14	2.87499
7414	VCL	0.487418	6.6852e-14	8.23445
1992	SERPINB1	-0.703822	6.70047e-14	7.36787
27239	GPR162	-1.72161	6.92178e-14	1.55288
84985	FAM83A	-0.991935	7.00709e-14	5.27653
7991	TUSC3	0.740585	7.04627e-14	6.23123
26207	PITPNC1	0.686961	7.05408e-14	5.0262
286046	XKR6	1.34513	7.1325e-14	2.54686
7846	TUBA1A	-0.572174	7.26717e-14	7.86665
5571	PRKAG1	0.737521	7.57761e-14	5.76306
84978	FRMD5	0.753069	7.75979e-14	4.79602
54970	TTC12	0.721191	7.96463e-14	4.83368
122961	ISCA2	0.634417	8.13943e-14	5.5048
84798	C19orf48	-0.544536	8.27832e-14	6.3665
90736	FAM104B	1.08345	8.32436e-14	3.5104
3620	IDO1	-4.92254	8.33116e-14	-1.14043
9592	IER2	0.569111	8.33314e-14	7.41622
2631	NIPSNAP2	0.746333	8.62634e-14	5.49214
3310	HSPA6	-2.33977	8.82239e-14	0.825302
157506	RDH10	0.730843	9.20299e-14	4.0014
440026	TMEM41B	0.560508	9.2332e-14	6.42305
9636	ISG15	-0.88434	9.43103e-14	6.50161
284391	ZNF844	-0.82336	9.52829e-14	3.55482
55901	THSD1	-1.49671	9.63389e-14	0.439936
4216	MAP3K4	0.610145	9.83016e-14	4.64179
10766	TOB2	-0.930554	9.96424e-14	5.49067
25819	NOCT	-0.790735	1.05273e-13	3.88801
400221	FLJ22447	0.72109	1.07272e-13	4.48441
375061	FAM89A	0.742064	1.08141e-13	4.19386
4907	NT5E	0.579165	1.12034e-13	8.67889
5525	PPP2R5A	0.657535	1.12535e-13	5.67648
7412	VCAM1	-0.83921	1.12597e-13	4.62148
1207	CLNS1A	0.720829	1.13019e-13	6.21928
11158	RABL2B	1.06511	1.20869e-13	3.02272
8847	DLEU2	1.08967	1.28158e-13	2.9685
2296	FOXC1	-1.03183	1.29158e-13	5.36881
670	BPHL	0.840625	1.32962e-13	4.06173
126272	EID2B	1.27718	1.33852e-13	1.88992
30850	CDR2L	-0.809717	1.34726e-13	6.2742
10953	TOMM34	-0.535183	1.35615e-13	7.63686
3141	HLCS	0.653184	1.38295e-13	4.71797
23557	SNAPIN	0.510284	1.41575e-13	5.70782
23051	ZHX3	0.67645	1.45724e-13	6.09042
55142	HAUS2	-0.690079	1.45969e-13	5.34653
84975	MFSD5	-0.629715	1.47245e-13	4.79044
66008	TRAK2	0.598599	1.4776e-13	5.52148
282974	STK32C	0.706598	1.4836e-13	5.43826
81610	FAM83D	-0.579485	1.48951e-13	5.75611
140564	APOBEC3D	-1.07156	1.5605e-13	2.1212
11174	ADAMTS6	0.709847	1.56279e-13	3.56414
728294	D2HGDH	1.38492	1.57742e-13	3.31858
7084	TK2	0.730304	1.63105e-13	4.4165
8635	RNASET2	0.677242	1.64948e-13	5.04831
5934	RBL2	0.78363	1.65753e-13	4.4848
4008	LMO7	-0.471275	1.67077e-13	6.4996
80742	PRR3	-0.614018	1.67365e-13	4.86774
23142	DCUN1D4	0.704955	1.72727e-13	5.84272
3685	ITGAV	0.695404	1.77108e-13	7.04605
23443	SLC35A3	0.66189	1.77262e-13	5.58169
406	ARNTL	0.797958	1.81439e-13	4.04645
3008	HIST1H1E	1.75002	1.83398e-13	1.6648
23438	HARS2	-0.741043	1.8556e-13	4.94763
157570	ESCO2	-0.800547	1.88334e-13	4.26983
283209	PGM2L1	-0.679768	1.94483e-13	4.33032
1583	CYP11A1	-1.8925	1.9459e-13	0.867663
4600	MX2	-1.2672	1.94787e-13	2.06019
55146	ZDHHC4	-0.496751	2.03133e-13	5.24552
2052	EPHX1	0.618261	2.05384e-13	6.80863
59338	PLEKHA1	0.697365	2.11142e-13	5.31052
255488	RNF144B	-0.812944	2.23085e-13	4.03531
157313	CDCA2	-0.694591	2.23608e-13	5.35235
7626	ZNF75D	0.899249	2.28631e-13	3.58024
55179	FAIM	-1.25409	2.37417e-13	2.66364
151011	2010-09-01	0.595577	2.42725e-13	6.74152
6885	MAP3K7	0.696085	2.44452e-13	5.37133
5702	PSMC3	-0.488054	2.51575e-13	8.3936
8473	OGT	0.765806	2.544e-13	7.3136
6777	STAT5B	0.631061	2.59335e-13	5.45507
349152	DPY19L2P2	-1.10832	2.60438e-13	2.05174
22905	EPN2	0.691537	2.61384e-13	5.37443
55291	PPP6R3	0.556539	2.62254e-13	7.02845
64208	POPDC3	0.781172	2.76634e-13	4.355
647946	MIR924HG	-0.949048	2.78862e-13	2.36305
84795	PYROXD2	-0.832043	2.80594e-13	3.79121
1633	DCK	-0.865201	2.88082e-13	5.46892
55770	EXOC2	0.511059	2.94401e-13	6.77161
162394	SLFN5	-0.815752	2.9633e-13	4.36503
54102	CLIC6	0.557125	2.9914e-13	4.91391
55432	YOD1	-0.602873	3.12363e-13	5.13049
163126	EID2	0.585698	3.12374e-13	5.71856
29984	RHOD	-0.902477	3.17346e-13	4.45094
3337	DNAJB1	-0.460776	3.18052e-13	8.5128
90025	UBE3D	1.13613	3.23663e-13	2.5603
105369807	LINC02454	1.62656	3.29939e-13	0.615555
8365	HIST1H4H	1.43121	3.3353e-13	2.87447
219402	MTIF3	0.783285	3.45186e-13	4.52965
148206	ZNF714	-0.797816	3.53782e-13	3.45895
5764	PTN	-1.04548	3.5384e-13	3.02965
10207	PATJ	0.804756	3.7506e-13	3.88093
55033	FKBP14	0.616596	3.75392e-13	5.21318
26297	SERGEF	0.971451	3.89306e-13	3.55712
1368	CPM	0.799542	3.93003e-13	3.9451
100507086	DLG1-AS1	3.53097	3.96271e-13	0.0342989
285148	IAH1	0.67851	4.04674e-13	5.43173
4675	NAP1L3	1.16615	4.09704e-13	2.64968
85236	HIST1H2BK	-0.69454	4.11542e-13	6.13823
55741	EDEM2	0.640059	4.24979e-13	5.31729
23266	ADGRL2	0.595227	4.25431e-13	5.62247
8557	TCAP	-1.32157	4.29281e-13	1.78781
2069	EREG	-0.701003	4.37578e-13	3.99001
4137	MAPT	2.09889	4.39269e-13	2.16288
3149	HMGB3	-0.60519	4.41515e-13	6.70332
1983	EIF5	-0.561637	4.43328e-13	8.15249
84329	HVCN1	-1.2746	4.55389e-13	2.41751
5092	PCBD1	-0.626806	4.55642e-13	4.79171
55090	MED9	-0.580641	4.57379e-13	4.32405
4072	EPCAM	-0.879416	4.60225e-13	3.37494
54734	RAB39A	-2.72974	4.72801e-13	-1.10087
400916	CHCHD10	0.687426	4.81608e-13	4.86822
4358	MPV17	0.665365	4.93086e-13	5.20043
10539	GLRX3	0.636108	4.93988e-13	7.25322
326624	RAB37	2.04562	4.99396e-13	2.10011
23551	RASD2	1.18749	5.02378e-13	3.47451
55345	ZGRF1	-0.826285	5.02637e-13	3.56504
445328	ARHGEF35	-1.44612	5.06764e-13	1.67356
822	CAPG	-0.445329	5.10612e-13	8.71431
79712	GTDC1	0.920403	5.22231e-13	3.93691
100505573	INAFM2	0.95034	5.3137e-13	3.44698
7042	TGFB2	0.572445	5.39565e-13	6.1334
23234	DNAJC9	-0.584869	5.55997e-13	5.18961
10262	SF3B4	-0.651751	5.9376e-13	6.85365
105376382	LOC105376382	1.44629	5.9376e-13	2.06396
9328	GTF3C5	-0.52188	6.12133e-13	6.5567
100128927	ZBTB42	1.01414	6.15801e-13	2.88497
284004	HEXDC	0.9879	6.18133e-13	4.95826
51011	FAHD2A	0.734989	6.19977e-13	4.55447
55051	NRDE2	-0.617611	6.21926e-13	4.21741
11270	NRM	-0.589101	6.22557e-13	5.70102
137994	LETM2	-0.807908	6.48713e-13	2.95228
9775	EIF4A3	-0.488198	6.59337e-13	7.72151
26579	MYEOV	0.468699	6.60809e-13	7.75239
164284	APCDD1L	1.02512	6.70605e-13	6.2507
29781	NCAPH2	-0.628145	6.85564e-13	5.85851
55355	HJURP	-0.614097	7.23438e-13	6.39494
29956	CERS2	-0.601768	7.55316e-13	7.1627
89782	LMLN	0.654964	7.57587e-13	4.62383
23431	AP4E1	0.527554	7.72788e-13	4.71933
2034	EPAS1	-0.657609	7.77858e-13	7.15545
55326	AGPAT5	0.722484	7.7835e-13	5.2984
112574	SNX18	0.577743	7.79195e-13	5.53832
2868	GRK4	0.749226	7.84245e-13	4.06806
22900	CARD8	-0.712244	7.84836e-13	4.17885
30000	TNPO2	-0.607885	8.23258e-13	7.41361
5289	PIK3C3	0.683215	8.42391e-13	5.73612
27128	CYTH4	0.839722	8.43921e-13	3.83847
5971	RELB	-0.848191	8.76506e-13	5.78899
55228	PNMA8A	-0.57904	8.77807e-13	4.70062
64601	VPS16	0.533148	8.78046e-13	5.48417
51083	GAL	-2.51841	8.91272e-13	-0.407794
55250	ELP2	0.562475	9.2237e-13	5.53545
5902	RANBP1	-0.528917	9.27464e-13	7.15995
10965	ACOT2	-0.531848	9.28683e-13	4.97639
201627	DENND6A	0.561192	9.29507e-13	5.62261
55251	PCMTD2	0.636307	9.30463e-13	6.02648
9766	SUSD6	-0.614537	9.37159e-13	4.57121
7316	UBC	0.455722	9.44446e-13	9.64967
9482	STX8	0.977186	9.46877e-13	4.81225
5429	POLH	-0.605892	9.56459e-13	5.14157
201232	SLC16A13	1.5529	9.68464e-13	3.85856
92737	DNER	-1.27738	9.69431e-13	2.285
79576	NKAP	0.619737	9.74573e-13	5.32171
51633	OTUD6B	0.804562	9.79126e-13	4.62044
56253	CRTAM	-1.33486	9.91574e-13	1.86637
80173	IFT74	0.812649	1.01471e-12	3.87766
55343	SLC35C1	-0.872524	1.01524e-12	4.64822
11004	KIF2C	-0.554028	1.05239e-12	7.26826
114926	SMIM19	1.16091	1.10424e-12	2.69312
6197	RPS6KA3	0.528918	1.14562e-12	6.59812
554203	JPX	0.610173	1.18429e-12	4.49143
6405	SEMA3F	-1.11347	1.26982e-12	3.32027
79899	PRR5L	-0.834835	1.27151e-12	4.02706
92170	MTG1	1.09601	1.27151e-12	2.56776
388650	FAM69A	0.732963	1.27488e-12	5.14544
91543	RSAD2	-1.98547	1.31072e-12	0.847455
10346	TRIM22	-1.31751	1.33016e-12	2.58586
9314	KLF4	-0.642538	1.33264e-12	5.44198
56034	PDGFC	0.608533	1.34036e-12	6.60467
27350	APOBEC3C	-0.677564	1.38859e-12	4.89961
23081	KDM4C	0.99658	1.3899e-12	2.93462
10892	MALT1	0.689267	1.44478e-12	5.12628
64222	TOR3A	-0.583218	1.45799e-12	5.56236
8682	PEA15	-0.479494	1.46485e-12	8.79393
83786	FRMD8	-0.875675	1.54321e-12	5.84264
8444	DYRK3	-0.677828	1.56421e-12	4.06174
2512	FTL	0.633762	1.63265e-12	11.4748
8301	PICALM	0.472254	1.63474e-12	8.09159
4832	NME3	0.748652	1.63474e-12	4.9772
5797	PTPRM	0.505493	1.63474e-12	7.29639
59341	TRPV4	-1.80404	1.64197e-12	2.46211
6509	SLC1A4	-0.856683	1.64361e-12	3.83531
9456	HOMER1	0.717813	1.65017e-12	3.91547
130617	ZFAND2B	0.56912	1.71202e-12	4.90411
9180	OSMR	0.490446	1.78349e-12	7.35305
84961	FBXL20	0.943282	1.80962e-12	3.06338
50807	ASAP1	0.622826	1.80962e-12	6.69065
3570	IL6R	-1.95665	1.80962e-12	0.65961
126823	KLHDC9	1.85563	1.81347e-12	1.80329
60559	SPCS3	0.581439	1.94139e-12	7.10942
3107	HLA-C	-0.523413	1.94807e-12	9.40585
8546	AP3B1	0.526882	1.97308e-12	6.3347
79797	ZNF408	-0.981153	2.01757e-12	4.22911
84790	TUBA1C	-0.538585	2.02074e-12	8.53659
1152	CKB	-0.967735	2.07588e-12	7.07503
2962	GTF2F1	-0.589847	2.11259e-12	7.28958
100505738	MIR4458HG	1.20568	2.13738e-12	2.90609
678	ZFP36L2	-0.503961	2.15087e-12	5.89134
285966	TCAF2	1.65484	2.16877e-12	1.97469
8711	TNK1	-0.977268	2.17541e-12	3.26678
6838	SURF6	-0.473859	2.18004e-12	5.81355
22986	SORCS3	1.36261	2.18867e-12	1.50912
27347	STK39	0.624458	2.19411e-12	5.30766
5329	PLAUR	-0.551209	2.26729e-12	7.39582
134218	DNAJC21	0.459332	2.3772e-12	6.16515
3241	HPCAL1	1.0781	2.42216e-12	9.34773
410	ARSA	1.28255	2.46889e-12	3.2692
85315	PAQR8	1.05063	2.59436e-12	3.52561
51296	SLC15A3	-1.73877	2.60332e-12	4.52002
192683	SCAMP5	-0.747023	2.63003e-12	4.04002
9552	SPAG7	0.583186	2.66948e-12	5.98852
84255	SLC37A3	0.604142	2.69453e-12	5.69511
23232	TBC1D12	0.659191	2.69945e-12	5.15942
286077	FAM83H	-1.56164	2.86091e-12	4.30489
23452	ANGPTL2	-0.754498	2.96203e-12	5.58298
140775	SMCR8	-1.02636	2.96233e-12	3.46647
78995	C17orf53	-0.776415	2.97423e-12	3.74556
3029	HAGH	0.580045	3.12435e-12	6.02022
832	CAPZB	0.502351	3.19634e-12	7.85056
57715	SEMA4G	1.31816	3.26704e-12	2.96242
8462	KLF11	-0.572899	3.27141e-12	4.50216
9441	MED26	-0.682609	3.36359e-12	4.24778
27250	PDCD4	-0.547521	3.36954e-12	5.89217
10762	NUP50	-0.512021	3.40003e-12	6.36669
8891	EIF2B3	0.679957	3.40049e-12	5.90934
50515	CHST11	0.543646	3.42562e-12	8.05028
152742	LINC01085	-1.42106	3.42567e-12	1.6264
6324	SCN1B	1.13924	3.45758e-12	3.39596
54453	RIN2	0.550686	3.4961e-12	5.72052
394	ARHGAP5	0.581951	3.52948e-12	7.69882
11167	FSTL1	-0.524206	3.56317e-12	7.77159
112849	L3HYPDH	0.944421	3.56901e-12	4.855
393	ARHGAP4	1.99158	3.65816e-12	2.15401
5601	MAPK9	0.512079	3.69776e-12	6.38689
124976	SPNS2	-1.22717	3.69845e-12	2.48169
664	BNIP3	0.621134	3.72663e-12	8.00142
91523	PCED1B	2.09711	3.8028e-12	1.46816
23169	SLC35D1	-0.747647	3.93829e-12	4.03419
10695	CNPY3	-0.579501	3.95435e-12	7.68589
2184	FAH	0.645397	3.98298e-12	5.15331
131118	DNAJC19	0.627619	4.04673e-12	5.41684
83667	SESN2	-0.883844	4.18991e-12	4.74048
25996	REXO2	0.818073	4.37219e-12	7.04873
201161	CENPV	-0.536315	4.43383e-12	4.20409
115677	NOSTRIN	-1.3447	4.4637e-12	0.767897
54797	MED18	-0.651386	4.53637e-12	4.60266
79836	LONRF3	-0.738068	4.53637e-12	3.28044
79411	GLB1L	1.13715	4.54474e-12	2.95288
3955	LFNG	0.778091	4.56252e-12	4.68679
9022	CLIC3	-1.12671	4.58343e-12	4.55539
374946	DRAXIN	-2.93878	4.63878e-12	-0.436646
7576	ZNF28	-0.709361	4.64666e-12	3.95162
26504	CNNM4	-0.63875	4.81483e-12	4.66995
25949	SYF2	-0.522422	4.87677e-12	6.12723
10625	IVNS1ABP	-0.558415	4.97467e-12	6.55832
29127	RACGAP1	-0.606575	4.99892e-12	6.72863
57162	PELI1	-0.706738	4.99892e-12	4.40721
140838	NANP	0.602102	5.0005e-12	4.87607
6502	SKP2	-0.638576	5.0366e-12	4.58365
64859	NABP1	0.761387	5.10943e-12	6.43924
9510	ADAMTS1	-0.622618	5.13886e-12	5.4388
57531	HACE1	0.762162	5.17672e-12	3.92536
5321	PLA2G4A	1.08486	5.18669e-12	2.58216
89927	C16orf45	0.682637	5.18669e-12	4.14149
221960	CCZ1B	0.670339	5.27077e-12	4.77639
65094	JMJD4	0.787526	5.28291e-12	3.21602
79754	ASB13	0.706424	5.31498e-12	5.46578
5530	PPP3CA	0.461349	5.32341e-12	7.13038
873	CBR1	0.675215	5.34584e-12	6.68842
6617	SNAPC1	0.610098	5.41096e-12	6.41799
54039	PCBP3	1.84225	5.56375e-12	1.85281
56913	C1GALT1	0.5964	5.5748e-12	6.4852
283237	TTC9C	-0.53884	5.615e-12	5.68397
23099	ZBTB43	-0.632287	5.87335e-12	5.16878
163859	SDE2	-0.497793	5.96222e-12	5.64952
9472	AKAP6	1.31928	6.02499e-12	2.15003
131583	FAM43A	0.808748	6.31705e-12	4.97327
4261	CIITA	-1.03497	6.39969e-12	3.98431
2961	GTF2E2	0.697826	6.43321e-12	5.65466
122616	CLBA1	0.857069	6.92789e-12	3.50842
3148	HMGB2	-0.785899	6.93794e-12	7.86309
221908	PPP1R35	1.13028	6.99269e-12	5.08488
55677	IWS1	0.499783	7.00748e-12	5.61351
8273	SLC10A3	-0.894883	7.22008e-12	6.38661
84193	SETD3	0.512233	7.22008e-12	6.81051
54477	PLEKHA5	0.581539	7.37708e-12	5.30002
5157	PDGFRL	0.974126	7.37708e-12	3.03059
55113	XKR8	-0.662561	7.50711e-12	4.9163
2039	DMTN	-1.41654	7.58515e-12	2.6813
54965	PIGX	0.629296	7.58515e-12	5.50111
928	CD9	0.521343	7.62553e-12	7.70403
204010	RPSAP52	1.42545	7.67318e-12	1.76933
1593	CYP27A1	-0.954669	7.79725e-12	3.09582
9632	SEC24C	0.461615	7.79776e-12	7.77582
2108	ETFA	0.588462	7.98091e-12	6.96325
84516	DCTN5	-0.50495	7.99105e-12	6.31973
11309	SLCO2B1	4.04867	8.82601e-12	1.61842
1107	CHD3	-0.992834	8.82895e-12	7.06489
285605	DTWD2	1.15366	8.84986e-12	2.57282
1875	E2F5	0.826216	8.90525e-12	3.39612
5884	RAD17	0.558297	9.06566e-12	5.67968
3688	ITGB1	0.506157	9.15376e-12	10.2248
91147	TMEM67	1.16263	9.16083e-12	2.98449
692227	SNORD104	1.14569	9.25748e-12	2.58483
10293	TRAIP	-0.581185	9.59692e-12	4.38308
6907	TBL1X	0.680083	9.76957e-12	6.02607
8677	STX10	0.523956	9.78705e-12	7.19774
9130	FAM50A	0.456424	9.79831e-12	8.07016
2040	STOM	-0.709127	1.00648e-11	4.07914
2287	FKBP3	0.617951	1.0079e-11	5.9277
5291	PIK3CB	0.496441	1.04608e-11	5.50127
11082	ESM1	-2.1503	1.07454e-11	-0.247222
114879	OSBPL5	1.31423	1.1051e-11	4.43017
11015	KDELR3	-0.703209	1.10829e-11	4.71372
23112	TNRC6B	-0.657116	1.10933e-11	4.68671
22862	FNDC3A	-0.52399	1.11547e-11	5.4074
51449	PCYOX1	0.487445	1.11957e-11	7.32567
11199	ANXA10	1.24676	1.14077e-11	3.90237
214	ALCAM	0.502073	1.14077e-11	8.1898
6642	SNX1	0.513223	1.16693e-11	6.40807
55089	SLC38A4	0.854475	1.17741e-11	3.23739
101927482	LOC101927482	2.03679	1.19578e-11	0.885661
374659	HDDC3	1.14224	1.21106e-11	2.91801
79036	KXD1	-0.514374	1.21978e-11	6.77368
221150	SKA3	-0.647391	1.22135e-11	5.52531
5355	PLP2	-0.570598	1.26542e-11	8.37955
390928	ACP7	-1.81807	1.32962e-11	1.04737
284018	C17orf58	0.868891	1.34125e-11	3.93462
23052	ENDOD1	0.526305	1.35244e-11	6.44855
11345	GABARAPL2	0.593973	1.35284e-11	5.7759
8536	CAMK1	-0.699465	1.36539e-11	3.31381
90024	FLJ20021	0.990653	1.3679e-11	3.61629
28976	ACAD9	0.557228	1.37264e-11	5.0196
8914	TIMELESS	-0.490218	1.40339e-11	5.6279
9039	UBA3	0.679509	1.40627e-11	6.61746
375791	CYSRT1	1.68266	1.41229e-11	2.60675
2519	FUCA2	-0.584006	1.41319e-11	6.17401
105378853	LOC105378853	1.38126	1.41697e-11	2.1078
5806	PTX3	-0.552169	1.42511e-11	6.91142
51768	TM7SF3	0.545887	1.4361e-11	5.76983
5698	PSMB9	-0.617826	1.4361e-11	5.76853
9948	WDR1	0.513206	1.45574e-11	9.87916
9675	TTI1	-0.469855	1.45685e-11	5.73116
22898	DENND3	0.794773	1.45753e-11	5.4193
4898	NRDC	0.474331	1.50276e-11	7.99714
121642	ALKBH2	0.52181	1.50497e-11	4.65688
169611	OLFML2A	-0.798057	1.5687e-11	5.37436
56479	KCNQ5	0.575907	1.60381e-11	4.07918
9616	RNF7	0.656849	1.68356e-11	6.07874
283489	CHAMP1	-0.567644	1.72032e-11	4.92517
29960	MRM2	-0.503727	1.72366e-11	5.90152
902	CCNH	0.726828	1.72407e-11	5.63979
79443	FYCO1	0.821931	1.72817e-11	5.47041
7267	TTC3	0.520681	1.73834e-11	7.29463
10174	SORBS3	-1.4181	1.77591e-11	6.06647
140688	NOL4L	0.834891	1.80994e-11	3.78039
23314	SATB2	0.788618	1.81237e-11	5.01684
6567	SLC16A2	-1.02107	1.85353e-11	2.50308
55699	IARS2	0.499371	1.85512e-11	7.66583
27301	APEX2	-0.595549	1.89586e-11	5.6768
8347	HIST1H2BC	1.54296	1.91586e-11	1.6885
8761	PABPC4	-0.486974	1.93104e-11	7.56975
285282	RABL3	-0.832534	1.95233e-11	4.07233
6717	SRI	0.509193	1.96171e-11	6.41949
63898	SH2D4A	-0.594928	1.9937e-11	4.76756
55006	TRMT61B	0.841959	1.99894e-11	3.55377
23576	DDAH1	0.502582	2.02783e-11	7.28559
23041	MON2	0.705039	2.05351e-11	4.73837
5423	POLB	0.695927	2.072e-11	4.43799
5920	RARRES3	-1.01949	2.12236e-11	5.7793
7871	SLMAP	0.487378	2.13093e-11	5.84729
59307	SIGIRR	-1.14887	2.14982e-11	3.04219
100131187	TSTD1	0.805891	2.16356e-11	3.69848
54958	TMEM160	0.59111	2.17817e-11	5.88475
79722	ANKRD55	2.61665	2.22581e-11	0.17637
9958	USP15	0.605625	2.24581e-11	5.55024
4249	MGAT5	0.577452	2.34037e-11	5.95559
5352	PLOD2	0.529656	2.36507e-11	7.16469
11040	PIM2	-0.682476	2.37915e-11	4.25115
9353	SLIT2	-0.553418	2.4075e-11	5.61657
55288	RHOT1	0.9511	2.43091e-11	4.84201
7204	TRIO	0.9159	2.43549e-11	7.73033
56937	PMEPA1	0.639986	2.43751e-11	6.50913
2335	FN1	-0.48928	2.46474e-11	9.54901
10311	DSCR3	0.50167	2.46474e-11	6.3597
56006	SMG9	-0.478876	2.55129e-11	5.6695
79869	CPSF7	-0.436322	2.55906e-11	6.95244
9830	TRIM14	-0.590253	2.67204e-11	4.876
2743	GLRB	0.844203	2.69584e-11	4.48982
79763	ISOC2	-0.686542	2.69627e-11	5.68102
114897	C1QTNF1	-1.56474	2.69627e-11	2.80159
79160	LINC01711	3.61065	2.69627e-11	-0.14834
9886	RHOBTB1	1.04535	2.70726e-11	3.0032
8325	FZD8	-1.26895	2.70972e-11	4.52507
101927765	LOC101927765	2.44918	2.71733e-11	0.587126
55289	ACOXL	1.48359	2.72189e-11	1.6019
9980	DOPEY2	0.591703	2.73361e-11	5.22541
9372	ZFYVE9	0.534376	2.77688e-11	4.83353
91683	SYT12	1.19401	2.80666e-11	3.04169
1364	CLDN4	0.701879	2.84498e-11	6.81959
340351	AGBL3	-0.975973	2.89681e-11	1.43171
51397	COMMD10	0.848019	2.9058e-11	4.59112
81889	FAHD1	0.634139	3.00311e-11	4.91677
379	ARL4D	-0.735581	3.0305e-11	5.70176
84196	USP48	0.50788	3.05133e-11	5.85005
339894	LINC00880	1.96209	3.0745e-11	0.498355
375056	MIA3	0.492769	3.23202e-11	6.51616
23179	RGL1	0.621939	3.26976e-11	4.36984
80746	TSEN2	0.763711	3.28303e-11	3.63799
441951	ZFAS1	-0.82401	3.29478e-11	6.98193
254013	ETFBKMT	1.36625	3.31339e-11	1.75835
2192	FBLN1	-1.16109	3.31684e-11	1.39979
54718	BTN2A3P	-0.904577	3.31958e-11	2.91728
9577	BABAM2	0.636383	3.31958e-11	4.38097
10210	TOPORS	-0.575135	3.32127e-11	5.45699
8349	HIST2H2BE	1.612	3.36415e-11	2.32275
4651	MYO10	0.651414	3.40222e-11	7.44783
4092	SMAD7	0.879571	3.45121e-11	4.33621
57214	CEMIP	-0.682032	3.54644e-11	6.32786
6839	SUV39H1	-0.584899	3.54998e-11	4.52156
23531	MMD	0.707375	3.55098e-11	5.12502
135112	NCOA7	-0.536559	3.61143e-11	5.47953
2232	FDXR	-0.945105	3.75933e-11	3.94426
26521	TIMM8B	0.720667	3.77735e-11	6.26107
3268	AGFG2	0.868449	3.9575e-11	5.43869
9475	ROCK2	0.52216	4.08945e-11	6.52418
22920	KIFAP3	-0.575484	4.10214e-11	4.79911
3613	IMPA2	0.770033	4.18533e-11	5.22566
23630	KCNE5	-1.74065	4.28226e-11	0.304613
90649	ZNF486	-0.643455	4.34447e-11	3.53339
57535	KIAA1324	1.51859	4.65051e-11	1.32585
54885	TBC1D8B	1.01421	4.66389e-11	3.77985
488	ATP2A2	-0.458591	4.67308e-11	8.74068
4542	MYO1F	-1.22115	4.82262e-11	1.74795
7485	WRB	0.735959	4.95961e-11	5.31129
80789	INTS5	-0.612372	4.96005e-11	5.27052
6505	SLC1A1	0.9679	4.96281e-11	3.22187
9651	PLCH2	3.66575	4.98156e-11	0.276829
84870	RSPO3	-2.92252	5.27948e-11	-1.44854
54623	PAF1	-0.461439	5.38454e-11	7.03916
26511	CHIC2	0.495145	5.40334e-11	5.71499
4839	NOP2	-0.454013	5.49322e-11	6.11108
950	SCARB2	0.483479	5.5386e-11	7.32263
7156	TOP3A	-0.532866	5.5386e-11	5.78805
7155	TOP2B	0.4875	5.58306e-11	7.10074
56683	C21orf59	0.545028	5.69093e-11	4.65957
387763	C11orf96	-1.37716	5.79383e-11	1.25421
8270	LAGE3	-0.564555	5.80326e-11	6.53891
1465	CSRP1	-0.430062	5.8601e-11	7.57794
549	AUH	0.806558	6.00661e-11	4.03276
4173	MCM4	-0.53529	6.09507e-11	7.02532
9895	TECPR2	0.742901	6.14185e-11	5.39759
5627	PROS1	0.657457	6.15197e-11	5.0265
112616	CMTM7	-0.455804	6.69971e-11	5.98365
650	BMP2	-1.1004	6.70799e-11	2.09282
261729	STEAP2	1.04617	6.79517e-11	2.56037
57001	SDHAF3	0.645006	6.80841e-11	4.71971
836	CASP3	-0.586033	6.86876e-11	6.11136
332	BIRC5	-0.683983	7.00149e-11	5.73482
90780	PYGO2	0.482445	7.29782e-11	6.18793
10257	ABCC4	0.638982	7.70608e-11	4.89317
3108	HLA-DMA	-0.575375	7.97682e-11	5.21566
54471	MIEF1	-0.484048	8.05704e-11	5.81575
10810	WASF3	0.603634	8.05704e-11	4.79938
7161	TP73	-1.58746	8.18236e-11	2.56089
9135	RABEP1	0.466083	8.30525e-11	6.51685
55974	SLC50A1	0.543992	8.40786e-11	6.20999
10428	CFDP1	0.597364	8.4128e-11	5.80556
347240	KIF24	-0.672268	8.51689e-11	3.57315
25801	GCA	0.767653	8.54931e-11	4.26974
1534	CYB561	-0.48457	8.64789e-11	6.36038
64761	PARP12	0.488295	8.83682e-11	5.37406
117583	PARD3B	0.936375	8.8874e-11	3.02135
554251	FBXO48	0.835093	8.88912e-11	3.36752
51	ACOX1	-0.502456	9.15852e-11	5.22886
7903	ST8SIA4	1.00194	9.24908e-11	3.06723
9852	EPM2AIP1	0.661757	9.25812e-11	4.73201
3127	HLA-DRB5	-1.22277	9.42475e-11	3.31639
2180	ACSL1	0.484093	9.44025e-11	5.795
51529	ANAPC11	0.467324	9.95758e-11	7.5193
79029	SPATA5L1	-0.56421	9.98126e-11	4.45542
23594	ORC6	-0.774559	9.98409e-11	4.89006
27067	STAU2	0.59051	1.00756e-10	4.93621
10291	SF3A1	-0.6946	1.00935e-10	6.9177
55177	RMDN3	0.499005	1.01668e-10	5.53076
57186	RALGAPA2	0.831012	1.01848e-10	4.01532
112487	DTD2	0.807244	1.05948e-10	3.89686
389432	SAMD5	-0.931593	1.06674e-10	2.72668
401577	CD99P1	-0.95016	1.07258e-10	1.27524
153020	RASGEF1B	-1.94653	1.08455e-10	0.0869959
79000	AUNIP	-0.671944	1.08986e-10	3.38453
83695	RHNO1	-0.60627	1.11374e-10	5.18972
27020	NPTN	0.592103	1.13326e-10	6.95596
91624	NEXN	0.680653	1.13354e-10	4.40175
55014	STX17	0.589578	1.1431e-10	4.22324
112399	EGLN3	0.94969	1.15625e-10	3.89437
4123	MAN2C1	0.902143	1.18443e-10	5.55981
10964	IFI44L	-1.38405	1.21394e-10	0.559494
359948	IRF2BP2	0.480374	1.22671e-10	6.83686
3839	KPNA3	0.474312	1.22731e-10	6.03248
117854	TRIM6	0.745642	1.23716e-10	4.07349
6916	TBXAS1	0.932101	1.27406e-10	3.17546
84996	URB1-AS1	1.23453	1.28409e-10	2.43024
4779	NFE2L1	-0.59589	1.28462e-10	8.59508
5982	RFC2	-0.465108	1.32655e-10	5.95807
10023	FRAT1	1.09759	1.34797e-10	3.08343
203	AK1	-0.62213	1.37222e-10	3.97587
51253	MRPL37	-0.475013	1.37222e-10	6.93884
23549	DNPEP	-0.494196	1.39464e-10	5.84215
7643	ZNF90	-0.651281	1.45594e-10	3.07756
5793	PTPRG	0.494815	1.45954e-10	6.08415
1892	ECHS1	-0.445307	1.45962e-10	7.46661
79971	WLS	0.446812	1.48841e-10	6.97506
26092	TOR1AIP1	-0.506912	1.48841e-10	6.28836
79149	ZSCAN5A	1.24283	1.49795e-10	1.90707
80008	TMEM156	0.583033	1.51666e-10	5.89964
27132	CPNE7	1.2991	1.51963e-10	3.08542
83892	KCTD10	-0.422038	1.5457e-10	6.9699
10867	TSPAN9	0.528767	1.57719e-10	6.57279
79875	THSD4	1.0061	1.58781e-10	5.04193
990	CDC6	-0.556805	1.61178e-10	6.75665
2157	F8	-0.909728	1.70133e-10	2.76938
114294	LACTB	0.492823	1.72579e-10	5.45508
6289	SAA2	0.673918	1.72579e-10	5.53482
583	BBS2	0.595926	1.73523e-10	4.36668
132001	TAMM41	0.793359	1.73847e-10	3.54557
57562	CEP126	0.760053	1.7564e-10	3.05473
41	ASIC1	1.22519	1.7655e-10	2.87952
2944	GSTM1	-0.775501	1.76796e-10	3.59614
11112	HIBADH	0.505856	1.78139e-10	6.48439
3925	STMN1	-0.776428	1.81885e-10	9.20075
54832	VPS13C	0.721442	1.82089e-10	4.36966
91893	FDXACB1	1.2351	1.82537e-10	2.2711
4312	MMP1	0.445769	1.83523e-10	7.66236
51308	REEP2	0.790662	1.8684e-10	5.14559
11059	WWP1	0.585796	1.93842e-10	6.19119
114818	KLHL29	0.858894	1.96074e-10	5.23472
2357	FPR1	-0.883481	2.00483e-10	4.26535
133022	TRAM1L1	1.89341	2.01365e-10	1.50047
10318	TNIP1	-0.622002	2.02282e-10	8.38118
55902	ACSS2	0.453051	2.06734e-10	6.6731
64756	ATPAF1	0.54948	2.06856e-10	5.5471
5891	MOK	-0.607188	2.12987e-10	5.15588
7456	WIPF1	-0.501793	2.14462e-10	5.38093
309	ANXA6	0.44279	2.22578e-10	8.44729
57602	USP36	-0.645926	2.23563e-10	5.99719
57696	DDX55	-0.431465	2.24795e-10	5.87182
113829	SLC35A4	-0.650784	2.2738e-10	6.88339
25862	USP49	-0.618035	2.27622e-10	4.87353
218	ALDH3A1	3.36754	2.28168e-10	-0.0591483
3673	ITGA2	0.501458	2.28398e-10	8.38528
51719	CAB39	0.511013	2.31708e-10	6.97793
79642	ARSJ	0.520752	2.36223e-10	5.25163
51109	RDH11	0.571864	2.37302e-10	7.61232
7511	XPNPEP1	0.485407	2.38595e-10	5.98657
7976	FZD3	1.04145	2.39643e-10	2.66991
55893	ZNF395	0.451983	2.44496e-10	5.88622
7507	XPA	0.778666	2.51043e-10	4.14577
23093	TTLL5	0.492249	2.52029e-10	5.31924
10611	PDLIM5	0.422436	2.62166e-10	7.4716
2950	GSTP1	-0.471283	2.62397e-10	7.39667
116254	GINM1	0.573227	2.66417e-10	6.25007
83475	DOHH	-1.15454	2.66417e-10	4.58027
8773	SNAP23	0.590505	2.66444e-10	4.88615
83638	C11orf68	0.710969	2.665e-10	7.075
123920	CMTM3	-0.518226	2.75233e-10	4.64727
83607	AMMECR1L	-0.498304	2.78053e-10	5.31311
10417	SPON2	-1.76917	2.79636e-10	2.61996
3382	ICA1	0.842876	2.91579e-10	3.18806
7078	TIMP3	-0.426064	2.93289e-10	8.78894
90410	IFT20	0.681794	2.96143e-10	4.47504
5638	PRRG1	0.903066	3.12904e-10	3.90495
162989	DEDD2	-0.699035	3.13718e-10	5.70652
9587	MAD2L1BP	-0.535326	3.14606e-10	5.67285
24137	KIF4A	-0.557819	3.17077e-10	6.47013
83903	HASPIN	-0.649305	3.19151e-10	4.43392
57488	ESYT2	0.412344	3.25394e-10	7.89786
4200	ME2	0.521548	3.26512e-10	5.42306
3880	KRT19	0.70647	3.276e-10	9.64047
25925	ZNF521	0.557124	3.43746e-10	4.32228
54977	SLC25A38	-0.428425	3.4922e-10	5.7848
91694	LONRF1	0.708302	3.50324e-10	3.52573
84303	CHCHD6	0.797062	3.5117e-10	4.02946
64783	RBM15	-0.594584	3.5117e-10	4.38214
30845	EHD3	1.01936	3.55443e-10	3.31554
64582	GPR135	1.27443	3.64344e-10	2.12628
80178	TEDC2	-0.546298	3.64562e-10	3.87312
401152	C4orf3	0.472357	3.64562e-10	6.93304
389362	PSMG4	0.507166	3.64562e-10	5.19396
729970	LOC729970	1.1125	3.64562e-10	2.64062
7036	TFR2	-1.81723	3.69033e-10	1.1294
124997	WDR81	-1.19919	3.70769e-10	4.46255
51160	VPS28	0.732388	3.75533e-10	7.04554
6383	SDC2	-0.669728	3.76609e-10	6.33603
643596	RNF224	2.21109	3.84191e-10	1.39372
388969	C2orf68	0.521008	3.85966e-10	5.4275
83986	FAM234A	0.915542	3.92557e-10	5.45761
55521	TRIM36	-0.768327	4.10317e-10	3.29812
55012	PPP2R3C	0.636372	4.13481e-10	5.22116
8664	EIF3D	-0.434502	4.15327e-10	7.7564
54850	FBXL12	-0.523099	4.18747e-10	5.23121
159090	FAM122B	-0.531617	4.215e-10	6.32984
7462	LAT2	0.688217	4.28674e-10	3.98528
284361	EMC10	-0.829325	4.34967e-10	6.57711
10615	SPAG5	-0.472051	4.35027e-10	6.40539
10650	PRELID3A	-1.19145	4.35027e-10	1.88676
6749	SSRP1	-0.439893	4.37949e-10	8.33468
84950	PRPF38A	-0.462681	4.42351e-10	5.93424
9050	PSTPIP2	-0.935851	4.42351e-10	2.61571
25853	DCAF12	-0.561959	4.42351e-10	6.14274
79641	ROGDI	1.02638	4.4535e-10	4.70115
5468	PPARG	0.625462	4.47346e-10	5.25178
5128	CDK17	0.516852	4.49913e-10	5.98108
79879	CCDC134	-1.03897	4.54316e-10	1.63236
55066	PDPR	-0.937814	4.545e-10	3.86632
114787	GPRIN1	-0.662725	4.55321e-10	4.43788
9542	NRG2	2.01819	4.55608e-10	1.81356
113452	TMEM54	-0.728833	4.66366e-10	5.33276
10158	PDZK1IP1	-2.2399	4.71497e-10	2.14332
23167	EFR3A	0.566093	4.7632e-10	6.6821
387893	KMT5A	-0.435436	4.80687e-10	6.5878
157378	TMEM65	0.500123	4.91982e-10	5.51959
57326	PBXIP1	0.461715	4.92639e-10	6.46755
23326	USP22	-0.659463	4.96181e-10	7.6906
6734	SRPRA	-0.403447	5.02096e-10	7.98049
114904	C1QTNF6	-0.95645	5.03009e-10	3.10431
170506	DHX36	0.52843	5.03009e-10	5.5038
3706	ITPKA	-0.766803	5.1043e-10	3.27193
89953	KLC4	0.511546	5.11286e-10	5.34437
84628	NTNG2	1.21887	5.1679e-10	3.8875
644873	LINC01184	0.529892	5.16956e-10	4.3857
59277	NTN4	0.473861	5.29604e-10	5.65291
90333	ZNF468	-0.607954	5.34299e-10	4.55725
2081	ERN1	-0.729226	5.36255e-10	5.05041
60490	PPCDC	-0.828692	5.37366e-10	3.80394
5575	PRKAR1B	-0.891629	5.39039e-10	4.30129
55915	LANCL2	-0.61527	5.45227e-10	4.68339
56941	HMCES	-0.458376	5.47322e-10	5.88491
51454	GULP1	0.688629	5.48458e-10	4.93437
91107	TRIM47	-0.708548	5.54825e-10	4.80907
7436	VLDLR	0.604222	5.58353e-10	5.28376
22925	PLA2R1	0.9841	5.70936e-10	2.75289
8226	PUDP	0.576263	5.71652e-10	4.66117
51593	SRRT	-0.481752	5.81507e-10	7.37958
55165	CEP55	-0.637279	5.81507e-10	7.33937
11021	RAB35	-0.548147	5.84675e-10	7.39214
29927	SEC61A1	-0.41149	6.04133e-10	8.57273
286205	SCAI	0.892497	6.08427e-10	3.25996
784	CACNB3	-0.914662	6.09296e-10	3.37289
3748	KCNC3	1.5756	6.09311e-10	1.84766
55620	STAP2	-0.668097	6.09554e-10	4.59535
57089	ENTPD7	-0.736862	6.14084e-10	3.44178
10371	SEMA3A	-0.529815	6.25159e-10	5.11819
51439	FAM8A1	0.457678	6.25159e-10	6.1037
25959	KANK2	-0.617543	6.25159e-10	7.38077
29115	SAP30BP	-0.427699	6.31402e-10	6.22652
647024	C6orf132	-1.24802	6.35113e-10	5.56956
5069	PAPPA	0.706013	6.40804e-10	3.89623
4170	MCL1	-0.40593	6.56786e-10	8.79775
26146	TRAF3IP1	0.574874	6.56786e-10	3.98731
23030	KDM4B	0.792531	6.60715e-10	5.6928
23291	FBXW11	0.439899	6.83092e-10	6.74225
9791	PTDSS1	-0.424854	6.84067e-10	7.08035
83716	CRISPLD2	-0.587563	7.01996e-10	4.31878
9246	UBE2L6	-0.548048	7.01996e-10	6.1395
10468	FST	-0.500802	7.03993e-10	5.86952
100506495	LIFR-AS1	2.30053	7.08392e-10	0.294458
348	APOE	-0.958568	7.09583e-10	2.89566
100507373	LOC100507373	1.23746	7.34692e-10	1.46523
9946	CRYZL1	0.533167	7.38648e-10	5.1745
51062	ATL1	-0.812121	7.7079e-10	2.97302
2026	ENO2	0.481202	7.74313e-10	7.18149
114884	OSBPL10	0.448192	7.80208e-10	6.38642
85363	TRIM5	0.579938	7.86324e-10	4.51126
79794	C12orf49	-0.538552	7.93416e-10	5.69461
257236	CCDC96	1.07971	8.01891e-10	1.96705
5917	RARS	0.603128	8.20442e-10	7.17161
647979	NORAD	0.473662	8.21711e-10	8.80157
5912	RAP2B	0.406216	8.23137e-10	6.58733
90381	TICRR	-0.7421	8.40102e-10	3.90479
100874058	COX10-AS1	0.908017	8.47152e-10	2.64311
57182	ANKRD50	-0.541278	8.50923e-10	5.5511
5082	PDCL	-0.451902	8.58091e-10	5.48997
6376	CX3CL1	-1.33258	8.59862e-10	2.68284
221	ALDH3B1	-1.09577	8.65124e-10	5.02324
80314	EPC1	-0.735009	8.65124e-10	4.18614
2146	EZH2	-0.47005	8.74291e-10	6.29599
9392	TGFBRAP1	-0.525123	8.89674e-10	4.70171
79083	MLPH	0.550052	8.96895e-10	6.83986
23294	ANKS1A	0.572459	9.10519e-10	5.91146
725	C4BPB	-0.739651	9.13397e-10	4.7713
7327	UBE2G2	0.473998	9.1856e-10	6.45339
6840	SVIL	0.562859	9.34746e-10	6.79246
7165	TPD52L2	-0.411062	9.66921e-10	8.36833
51260	PBDC1	-0.690309	9.91133e-10	5.88679
54557	SGTB	0.517606	9.95415e-10	4.65253
84059	ADGRV1	-0.761137	1.00106e-09	2.41996
5965	RECQL	-0.538206	1.02725e-09	5.40524
9411	ARHGAP29	0.425347	1.04834e-09	8.50481
65061	CDK15	1.09358	1.05871e-09	1.87467
8899	PRPF4B	0.6421	1.08314e-09	6.84628
254225	RNF169	-0.650916	1.08722e-09	3.93842
57470	LRRC47	-0.538458	1.08767e-09	5.9983
1907	EDN2	-1.48759	1.09012e-09	0.686549
11173	ADAMTS7	1.40317	1.09378e-09	2.24014
221078	NSUN6	0.826255	1.1016e-09	3.24907
10797	MTHFD2	-0.531369	1.11458e-09	5.67476
2067	ERCC1	0.49418	1.13284e-09	6.09399
2542	SLC37A4	0.516388	1.1348e-09	5.77499
11231	SEC63	0.461361	1.17354e-09	6.64066
100506696	PCAT6	2.33257	1.18876e-09	1.82079
7857	SCG2	-1.22238	1.21773e-09	4.10931
374395	TMEM179B	0.544964	1.21786e-09	4.92323
4939	OAS2	-0.766436	1.22133e-09	4.67311
729013	ZBED5-AS1	0.956885	1.24003e-09	4.86066
112464	CAVIN3	-0.625278	1.25141e-09	7.04071
81618	ITM2C	-0.438761	1.25533e-09	7.3779
9911	TMCC2	1.111	1.2638e-09	4.6057
60412	EXOC4	0.524522	1.26628e-09	5.31561
415	ARSE	-0.889532	1.28137e-09	1.94806
54802	TRIT1	0.554376	1.28506e-09	4.65781
4131	MAP1B	-0.602465	1.29163e-09	7.57504
5818	NECTIN1	-0.981484	1.29805e-09	5.26619
57180	ACTR3B	0.716872	1.33203e-09	3.59308
79949	PLEKHS1	-1.06008	1.35139e-09	1.63377
11080	DNAJB4	-0.60625	1.35822e-09	4.66006
84807	NFKBID	-1.09688	1.36345e-09	1.91422
7498	XDH	-0.998515	1.37833e-09	1.56944
54884	RETSAT	-0.477835	1.39737e-09	5.7698
79085	SLC25A23	1.09993	1.43041e-09	7.11948
26049	FAM169A	-1.04141	1.43041e-09	2.35336
64210	MMS19	0.404619	1.43751e-09	6.34049
79140	CCDC28B	0.692116	1.46789e-09	3.64909
3832	KIF11	-0.472466	1.4881e-09	7.00152
23593	HEBP2	0.474369	1.49081e-09	6.24603
5860	QDPR	-0.440702	1.49099e-09	5.07531
79683	ZDHHC14	0.638865	1.49099e-09	4.00696
101927752	LOC101927752	0.858977	1.4917e-09	3.53478
80823	BHLHB9	-0.574599	1.49474e-09	3.39755
8815	BANF1	-0.476587	1.55529e-09	8.22699
5290	PIK3CA	-0.642694	1.57528e-09	5.04472
22858	ICK	0.465626	1.58263e-09	5.61415
8543	LMO4	0.444445	1.58263e-09	6.53251
90268	OTULIN	-0.476642	1.6146e-09	5.54646
26999	CYFIP2	0.974157	1.61662e-09	3.02972
79585	CORO7	1.14552	1.61698e-09	2.96531
54539	NDUFB11	-0.45524	1.63032e-09	6.49676
10758	TRAF3IP2	-0.602261	1.65302e-09	4.01088
148534	TMEM56	0.604458	1.65753e-09	4.56296
8436	CAVIN2	-0.630998	1.65753e-09	4.87476
284338	PRR19	-1.37215	1.65908e-09	0.813726
55588	MED29	-0.427695	1.65943e-09	5.96326
7516	XRCC2	-0.490252	1.65949e-09	4.4891
80208	SPG11	0.554916	1.66041e-09	5.13506
9469	CHST3	-0.730216	1.70855e-09	5.57084
114794	ELFN2	1.40058	1.748e-09	4.16814
84939	MUM1	0.640215	1.75178e-09	4.88256
10541	ANP32B	-0.409534	1.75829e-09	7.92057
1604	CD55	-0.555681	1.7985e-09	7.55017
284403	WDR62	-0.887553	1.813e-09	5.87574
5051	PAFAH2	0.902449	1.8321e-09	3.06788
3315	HSPB1	-1.02063	1.86242e-09	7.96457
103	ADAR	-0.415207	1.90114e-09	7.42199
1962	EHHADH	-0.803024	1.92905e-09	3.16924
286101	ZNF252P	0.55277	1.94311e-09	4.69296
221264	AK9	1.00131	1.94533e-09	2.69121
10768	AHCYL1	0.416823	1.95113e-09	7.41536
7453	WARS	-0.419614	2.02318e-09	7.30107
83989	FAM172A	0.663465	2.06052e-09	4.41647
376497	SLC27A1	0.966491	2.06096e-09	6.46046
2495	FTH1	0.408675	2.0761e-09	8.87944
8615	USO1	0.429842	2.09686e-09	6.72068
23450	SF3B3	-0.432054	2.09686e-09	7.14033
55863	TMEM126B	0.684895	2.1151e-09	5.8425
5371	PML	-0.959998	2.11533e-09	6.04758
283358	B4GALNT3	1.76928	2.1208e-09	1.72365
79714	CCDC51	-0.517576	2.13992e-09	4.57409
11153	FICD	-0.551639	2.18531e-09	4.20913
91754	NEK9	0.434249	2.19316e-09	6.50395
347902	AMIGO2	0.667091	2.21335e-09	6.29275
51642	MRPL48	0.696851	2.26471e-09	5.30251
503639	DUXAP10	0.991338	2.26952e-09	2.20142
11198	SUPT16H	-0.404212	2.28279e-09	8.0844
27134	TJP3	2.26203	2.29035e-09	1.83354
352954	GATS	1.41796	2.29714e-09	1.52378
85019	TMEM241	0.78347	2.31948e-09	4.4464
23016	EXOSC7	0.472748	2.32826e-09	5.53465
78991	PCYOX1L	0.886127	2.37333e-09	3.99013
196394	AMN1	1.11077	2.39127e-09	2.51954
1453	CSNK1D	-0.625773	2.40112e-09	7.82176
126133	ALDH16A1	-0.978356	2.43269e-09	5.81281
79929	MAP6D1	-0.878114	2.4513e-09	2.95131
340526	RTL5	-0.885235	2.46328e-09	3.28196
9049	AIP	-0.447658	2.48958e-09	6.91115
55332	DRAM1	-0.496772	2.49497e-09	5.03197
9687	GREB1	-1.34098	2.53241e-09	1.18047
157489	SDAD1P1	1.86996	2.57934e-09	1.17617
255520	ELMOD2	0.606738	2.58116e-09	5.05914
10921	RNPS1	-0.442782	2.58968e-09	6.95508
65263	PYCR3	0.78642	2.59022e-09	5.04873
11179	ZNF277	0.710516	2.60375e-09	4.07093
201163	FLCN	-0.449352	2.62636e-09	5.50824
53637	S1PR5	-1.18299	2.65887e-09	1.49257
102724316	SVIL-AS1	-0.484485	2.69592e-09	5.03292
11232	POLG2	0.598522	2.7056e-09	4.52352
56949	XAB2	-0.7718	2.73224e-09	6.68608
1839	HBEGF	-0.388189	2.73285e-09	7.18925
84293	FAM213A	0.418458	2.73285e-09	6.27568
9609	RAB36	-1.10846	2.76221e-09	2.7317
84065	TMEM222	-0.530316	2.89308e-09	5.13793
9088	PKMYT1	-1.41177	2.89434e-09	5.38123
[truncated: 5,640 more rows]
