# Supplementary material for: A New Strategy for Identifying Mechanisms of Drug-drug Interaction Using Transcriptome Analysis: Compound Kushen Injection as a Proof of Principle
Source: Sci Rep. 2019 Nov 4;9:15889. doi: 10.1038/s41598-019-52375-3 (PMC6828681; doi:10.1038/s41598-019-52375-3)
Supplement: Supplementary file 5 — Supplementary Dataset 4 [file 41598_2019_52375_MOESM5_ESM.xlsx]

## Sheet: Module-trait relationships
Module	Correlation Coefficients
	XTT	Opoptosis
Pink	0.48 (0.02)	-0.52 (0.009)
Black	0.89 (4e-9)	-0.66 (5e-4)
Brown	0.33 (0.1)	-0.015 (0.9)
Purple	0.81 (1e-6)	-0.93 (6e-11)
Yellow	0.32 (0.1)	-0.39 (0.06)
Salmon	-0.36 (0.08)	0.25 (0.2)
Magenta	-0.28 (0.2)	-0.1 (0.6)
Tan	-0.51 (0.01)	0.34 (0.1)
Blue	-0.67 (3e-4)	0.57 (0.004)
Red	-0.91 (1e-9)	0.98 (4e-18)
Cyan	-0.0087 (1)	0.4 (0.05)
Turquoise	0.21 (0.3)	0.048 (0.8)
Green	-0.43 (0.04)	0.47 (0.02)
Greenyellow	-0.47 (0.02)	0.24 (0.3)

## Sheet: Gene list in red module
	Name
1	ABL2
2	S1PR3
3	MARS
4	MYD88
5	NFIA
6	PLAUR
7	EIF2AK2
8	PTGS2
9	RELB
10	SDCBP
11	TDG
12	TP53BP2
13	TUFT1
14	ZNF28
15	PKP4
16	RIPK2
17	RIOK3
18	TNFRSF10A
19	BAG5
20	AKAP12
21	PPIF
22	TRIM38
23	RAB21
24	MGA
25	TFIP11
26	NOCT
27	CD274
28	IL23A
29	CDK12
30	ZNF562
31	STYK1
32	TIGAR
33	PELI1
34	PPCDC
35	ZNF611
36	AMMECR1L
37	EIF1AD
38	RAB2B
39	ZNF468
40	FAM46B
41	LAMA1
42	MTX3
43	AMIGO2
44	TRAM2-AS1
45	ANKRD33B

## Sheet: GO and KEGG for red module 
GO terms	KEGG terms
Positive regulation of NF-kappaB transcription factor activity	Toxoplasmosis
Positive regulation of leukocyte proliferation	Tuberculosis
Regulation of response to biotic stimulus	Measles
Type 1 interferon production	C-type lectin receptor signaling pathway
Tumor necrosis factor superfamily cytokine production	NF-kappa B signaling pathway
Chemokine production	Influenza A
Regulation of defense response to virus
